# Supplementary material for: Statewide evaluation of COVID-19 vaccine hesitancy in Rhode Island
Source: PLoS One. 2022 Jun 1;17(6):e0268587. doi: 10.1371/journal.pone.0268587 (PMC9159551; doi:10.1371/journal.pone.0268587)
Supplement: S2 Data — (CSV) [file pone.0268587.s002.csv]

NewID	agree_participate	covid_ab_results	covid_ab_likelihood	covid_ab_reasons_yes___1	covid_ab_reasons_yes___2	covid_ab_reasons_yes___3	covid_ab_reasons_yes___5	covid_ab_reasons_yes___6	covid_ab_reasons_yes___7	covid_ab_reasons_no___1	covid_ab_reasons_no___2	covid_ab_reasons_no___3	covid_ab_reasons_no___4	covid_ab_reasons_no___5	covid_ab_reasons_no___6	covid_ab_reasons_no___7	covid_ab_reasons_no___8	covid_ab_reasons_no___9	covid_ab_reasons_no___10	covid_ab_reasons_no___11	covid_ab_reasons_no___12	covid_ab_reasons_no___13	covid_ab_reasons_no___14	covid_ab_reasons_no___15	covid_ab_reasons_no___16	covid_concern	covid_concern_reasons___1	covid_concern_reasons___2	covid_concern_reasons___3	covid_concern_reasons___4	covid_concern_reasons___5	covid_concern_reasons___6	covid_concern_reasons___7	covid_concern_reasons___8	covid_concern_no___1	covid_concern_no___2	covid_concern_no___3	covid_concern_no___4	covid_concern_no___5	covid_concern_no___6	covid_vaccine	covid_vaccine_reasons___1	covid_vaccine_reasons___2	covid_vaccine_reasons___3	covid_vaccine_reasons___4	covid_vaccine_reasons___5	covid_vaccine_reasons___6	covid_vaccine_reasons___7	covid_vaccine_reasons___8
1	1		5	1	1	0	0	1	0	0	0	0	0	1	0	1	0	0	0	0	0	0	0	1	0	4	0	0	0	1	1	0	0	0	0	0	0	1	1	0	5	0	1	0	1	0	1	0	0
2	1		5	1	1	1	1	1	0	0	0	0	0	0	0	0	0	0	0	0	0	1	0	0	0	5	0	1	0	1	1	0	0	0	0	0	0	0	0	1	5	0	0	1	0	0	0	0	0
3	1	1	5	1	0	0	0	0	0	0	0	0	0	0	0	0	0	0	0	0	0	0	0	1	0	1	0	0	0	1	0	0	0	0	0	0	1	0	0	0	5	0	0	0	0	0	0	0	0
4	1		5	1	1	1	1	1	0	0	0	0	1	0	0	0	0	0	0	0	0	0	0	0	0	5	1	1	1	0	1	1	0	0	1	0	0	1	1	0	5	0	1	0	1	0	1	0	0
5	1		2	1	1	1	0	0	0	0	1	0	0	0	0	0	0	0	0	0	0	0	0	0	0	4	0	0	0	1	1	1	0	0	0	0	1	0	1	0	2	0	1	1	1	0	1	0	0
6	1		5	1	1	0	0	1	0	0	0	0	1	1	0	0	0	0	0	0	0	0	0	0	0	5	0	1	0	1	1	0	0	0	1	0	0	0	0	0	5	0	0	0	1	0	0	0	0
7	1		4	1	1	0	0	0	0	0	0	0	0	0	0	1	0	0	0	0	0	0	0	0	0	2	0	0	0	1	1	0	0	0	0	0	0	0	0	1	1	0	1	0	1	0	1	0	1
8	1		5	1	1	1	0	1	0	1	1	0	0	0	0	0	0	0	0	0	0	0	0	0	0	5	1	1	1	1	1	1	0	0	0	0	0	0	0	1	5	0	0	0	0	0	1	0	0
9	1		5	1	1	1	0	0	0	0	0	0	0	1	0	0	0	0	0	0	0	0	1	0	0	5	0	0	1	1	1	0	0	0	0	0	0	0	1	0	5	0	0	0	0	0	1	0	0
10	1	1	5	1	1	1	1	1	0	0	0	0	0	0	0	0	0	0	0	1	0	0	0	0	0	5	1	1	1	1	1	0	0	0	0	0	0	0	0	1	5	0	0	0	0	0	0	0	0
11	1		5	1	0	0	0	0	0	0	0	0	1	1	0	0	0	0	0	0	1	0	0	0	0	5	0	0	0	1	1	1	0	0	0	0	0	0	1	0	5	0	0	0	0	0	1	0	0
12	1		5	1	1	0	1	1	0	0	0	0	0	0	0	1	0	0	0	0	0	0	0	0	0	3	0	1	1	1	1	1	0	0	0	0	1	0	0	0	5	0	0	1	0	0	0	0	0
13	1		5	1	1	1	1	1	0	1	0	0	0	0	0	0	0	0	0	0	0	0	0	0	0	5	0	1	1	1	1	1	0	0	0	0	0	1	1	0	5	0	0	0	0	0	0	1	0
14	1		4	0	1	0	0	0	0	0	0	0	0	0	0	0	0	0	0	0	0	0	0	1	0	4	1	0	0	0	0	0	0	0	0	0	0	0	1	0	4	0	0	0	0	0	0	0	0
15	1		5	1	0	0	0	0	0	0	0	0	0	0	0	0	0	0	0	0	0	0	0	1	0	5	0	0	0	0	1	0	0	0	0	0	1	0	0	0	5	0	0	1	0	0	0	0	0
16	1		4	1	0	0	0	1	0	0	0	1	0	0	0	0	0	0	0	0	0	0	0	0	0	4	1	0	0	1	1	0	1	0	1	1	1	0	0	0	4	0	0	0	0	0	0	0	0
17	1		4	0	0	1	0	0	0	0	0	0	0	0	0	0	0	0	0	0	0	0	0	0	1	1	0	0	0	0	0	0	1	0	0	0	0	0	1	0	4	0	0	0	0	0	0	0	0
18	1		5	1	0	0	0	0	0	0	0	0	0	0	0	0	0	0	0	0	1	0	0	0	0	2	0	0	0	1	0	0	0	0	0	0	1	0	0	0	5	0	0	0	0	0	1	0	0
19	1		4	1	1	0	0	1	0	0	0	0	0	1	0	0	0	0	0	0	0	0	0	0	0	2	0	0	0	1	1	0	0	0	1	0	0	0	0	0	5	0	0	0	0	0	1	0	0
20	1		5	0	0	1	0	0	0	0	0	0	1	1	0	1	0	0	0	0	0	0	0	1	0	4	0	0	0	1	1	0	0	0	0	0	1	0	0	0	5	0	0	1	0	0	0	0	0
21	1		1	0	0	0	0	0	1	0	0	0	0	1	0	0	0	0	0	0	0	0	0	0	0	1	0	0	1	0	0	0	0	0	1	0	0	0	0	0	2	0	1	0	1	0	1	0	1
22	1		5	0	0	0	0	1	0	0	0	0	0	0	0	0	0	0	0	0	0	0	0	1	0	4	0	0	0	0	0	1	0	0	0	0	0	0	1	0	5	0	0	0	0	0	1	0	0
23	1		5	0	0	1	0	0	0	0	0	0	0	1	0	0	0	0	0	0	0	0	0	0	0	1	0	0	0	0	0	0	1	0	1	0	0	0	0	0	5	0	0	0	0	0	0	0	1
24	1		4	0	0	0	0	1	0	0	0	0	0	0	0	1	0	0	0	0	0	0	0	0	0	1	0	0	0	0	1	0	0	0	1	1	1	1	1	0	2	0	1	0	1	0	1	0	1
25	1		5	1	0	0	0	0	0	0	0	0	0	0	0	1	0	0	0	0	0	0	0	0	0	5	1	0	0	0	1	0	0	0	0	0	0	1	1	0	5	0	0	0	0	0	1	0	0
26	1		5	1	0	0	0	1	0	0	0	0	0	0	0	0	0	0	0	0	0	0	1	0	0	2	0	0	0	0	1	0	0	0	1	0	0	0	0	0	2	0	1	0	0	0	1	0	1
27	1		5	1	1	1	0	0	0	0	0	0	0	0	0	0	0	0	0	0	0	0	0	0	1	4	1	1	1	1	1	1	0	1	0	0	0	0	0	1	5	0	0	0	0	0	0	0	0
28	1		5	1	1	0	0	1	0	0	0	0	0	0	0	0	0	0	0	0	0	0	0	1	0	5	0	0	0	0	1	0	0	0	1	0	0	0	1	0	5	0	0	0	0	0	0	0	0
29	1		1	1	1	1	1	1	0	0	0	0	0	0	0	0	0	0	0	0	0	0	0	1	0	5	1	1	1	1	1	1	0	0	0	0	1	0	0	0	5	0	0	1	0	0	0	0	0
30	1		5	1	1	0	0	1	0	0	0	0	0	0	0	0	0	0	0	0	0	0	0	1	0	5	0	1	1	0	1	0	0	0	0	0	0	0	1	0	5	0	0	0	1	0	1	0	0
31	1	4	5	1	1	0	0	1	0	0	0	0	0	0	0	0	0	0	0	0	0	0	0	1	0	4	0	1	0	0	1	0	0	0	0	0	0	0	1	0	5	0	0	0	0	0	0	0	0
32	1	1	5	1	1	0	0	1	0	0	0	0	0	0	0	0	0	0	0	0	0	0	0	1	0	3	0	0	0	0	1	0	0	0	1	0	0	0	1	0	5	0	0	0	0	0	0	0	0
33	1		5	1	1	0	0	0	0	0	0	0	0	0	0	0	0	0	0	0	0	0	0	1	0	5	0	0	0	1	1	0	0	0	0	0	0	0	1	0	5	0	0	0	0	0	0	0	0
34	1		5	1	0	0	0	0	0	0	0	0	0	0	0	0	0	0	0	0	0	0	0	0	1	4	0	1	1	0	1	0	0	0	1	0	0	0	0	0	5	0	1	0	0	0	0	0	0
35	1		5	1	1	0	0	1	0	1	1	0	1	1	0	0	0	0	0	0	0	0	0	0	0	3	0	0	0	0	1	0	0	0	0	0	0	0	1	0	5	1	1	0	1	0	0	0	0
36	1		2	0	1	0	0	0	0	0	0	0	1	0	0	0	0	0	0	0	0	0	0	0	0	2	1	0	0	0	0	0	0	0	0	0	0	0	0	1	5	0	0	0	0	0	0	0	0
37	1		4	1	1	0	0	0	0	0	0	0	0	1	0	0	0	0	0	0	0	0	0	0	0	2	0	1	1	0	1	1	0	0	0	0	0	0	1	0	5	0	0	0	0	0	0	0	0
38	1		5	1	1	1	1	1	0	0	0	0	0	0	0	0	0	0	0	0	0	0	0	0	1	5	0	0	0	0	0	0	0	1	0	0	0	0	0	1	5	0	0	0	0	0	0	0	0
39	1	1	5	1	1	0	0	1	0	0	0	0	0	0	0	0	0	0	0	0	1	0	0	0	0	5	0	1	1	0	1	0	0	0	1	0	0	0	0	0	5	0	0	0	0	0	1	0	0
40	1		3	0	0	0	1	1	0	0	0	0	0	0	0	0	0	0	0	0	1	0	0	0	0	2	0	1	0	0	1	0	0	1	0	0	0	0	0	1	5	0	0	0	0	0	0	0	0
41	1		5	0	0	0	0	1	0	0	0	0	0	0	0	0	0	0	0	0	0	0	0	0	1	1	0	1	1	1	1	1	0	0	1	0	0	0	0	0	5	0	0	0	1	0	1	0	0
42	1		5	1	1	0	0	0	0	0	0	0	0	1	0	0	0	0	0	0	0	0	0	0	0	1	0	0	0	1	1	0	0	0	0	0	1	0	0	0	5	0	1	0	0	0	0	0	0
43	1		5	1	1	1	1	1	0	0	0	0	0	0	0	0	0	0	0	0	0	0	0	1	0	5	1	1	1	1	1	0	0	0	0	0	0	0	1	0	5	0	0	0	0	0	1	0	0
44	1		5	0	0	0	0	1	0	0	0	0	0	0	0	0	0	0	0	0	0	0	0	1	0	3	1	0	0	0	0	0	0	0	1	0	0	0	0	0	5	0	0	0	0	0	1	0	0
45	1		5	1	1	1	0	0	0	0	1	0	0	0	0	0	0	0	0	0	0	0	0	0	0	3	0	1	0	0	1	0	0	0	1	0	0	0	0	0	5	0	0	0	0	0	0	1	0
46	1		5	1	1	0	0	1	0	0	0	0	0	0	0	0	0	0	0	0	0	0	0	1	0	5	0	1	1	1	1	1	0	0	1	0	0	0	0	0	5	0	0	1	0	0	0	0	0
47	1		5	1	0	1	0	0	0	0	0	0	0	0	0	0	0	0	0	0	1	0	0	0	0	5	0	0	0	0	1	0	0	0	0	0	1	0	0	0	5	0	0	1	0	0	0	0	0
48	1		5	1	1	1	1	1	0	0	0	0	0	0	0	0	0	0	0	1	0	0	0	0	0	5	0	0	0	1	1	1	0	0	1	0	0	0	0	0	5	0	0	0	1	0	0	0	0
49	1		1	0	0	0	0	1	0	0	0	0	1	1	0	0	0	0	0	0	0	0	0	0	0	2	0	1	1	1	0	0	0	0	1	0	0	0	0	0	5	0	0	0	0	0	1	1	0
50	1		5	1	1	0	1	1	0	0	0	0	0	0	0	0	0	0	0	0	0	0	0	0	1	3	0	0	0	0	1	0	0	0	0	1	0	0	0	0	5	0	0	0	0	0	0	0	0
51	1		5	1	1	1	1	1	0	0	0	0	0	0	0	0	0	0	0	1	1	1	1	0	0	4	0	0	1	1	1	0	0	0	1	0	1	0	0	0	5	0	0	0	0	0	0	0	0
52	1		5	1	1	0	0	1	0	0	0	0	0	0	0	1	0	0	0	0	0	0	0	1	0	5	1	1	0	1	0	1	0	0	0	0	0	0	0	1	5	0	0	0	0	0	0	0	0
53	1		2	1	1	0	0	0	0	0	0	0	0	1	0	0	0	0	0	0	1	0	0	0	0	2	0	0	0	0	1	0	0	0	1	0	1	0	1	0	4	0	0	0	1	0	0	0	0
54	1		5	1	1	1	1	1	0	0	0	0	0	0	0	0	0	0	0	1	0	0	0	0	0	5	0	1	0	0	0	1	0	0	0	0	0	0	1	0	5	0	0	0	0	0	0	0	1
55	1		5	1	1	0	0	1	0	0	0	0	0	0	0	0	0	0	0	0	0	0	0	0	1	5	0	1	0	0	1	0	0	0	0	0	0	0	0	1	5	0	0	0	0	0	0	0	0
56	1		5	1	0	0	0	0	0	0	1	0	0	0	0	0	0	0	0	0	0	0	0	0	0	2	1	0	0	0	0	0	0	0	1	0	0	0	0	0	5	0	0	0	1	0	0	0	0
57	1		4	0	0	0	0	1	0	0	0	0	0	0	0	0	0	0	0	0	0	0	1	0	0	4	1	0	0	1	1	1	0	0	0	0	0	0	1	0	4	0	0	0	0	0	0	0	0
58	1		5	1	1	0	0	1	0	0	1	0	0	0	0	0	0	0	0	0	0	0	0	0	0	5	0	1	1	1	1	1	0	0	0	0	0	1	0	0	5	0	0	0	1	0	0	0	0
59	1		5	1	0	0	0	0	0	0	0	0	0	1	0	0	0	0	0	0	0	0	0	0	0	4	0	0	0	0	1	0	0	0	1	0	0	0	0	0	5	0	0	0	1	0	0	0	0
60	1		4	1	1	0	0	1	0	0	0	0	0	0	0	0	0	0	0	0	0	0	0	0	1	3	0	0	0	0	1	0	0	0	1	0	0	0	0	0	5	0	0	0	0	0	0	0	0
61	1		4	1	1	0	0	0	0	0	0	0	0	1	0	0	0	0	0	0	0	0	0	1	0	2	0	1	0	0	0	0	0	0	1	0	0	0	0	0	5	0	0	0	0	0	0	0	1
62	1		5	1	1	0	0	1	0	0	1	0	0	0	0	0	0	0	0	0	0	0	0	0	0	3	1	0	1	0	1	0	0	0	0	1	0	0	0	0	4	0	0	0	0	0	1	0	1
63	1		5	1	0	1	0	0	0	0	0	1	0	0	0	0	0	0	0	0	0	0	0	0	0	2	0	1	1	0	1	0	0	0	1	0	0	0	0	0	1	0	1	0	1	0	1	0	0
64	1		5	1	1	1	1	1	0	0	1	0	0	0	0	0	0	0	0	0	0	0	0	0	0	4	0	1	0	1	1	0	0	0	1	0	0	0	0	0	5	0	0	1	0	0	0	0	0
65	1		4	1	1	0	0	0	0	0	0	0	0	1	0	0	0	0	0	0	0	0	0	0	0	3	0	1	0	1	1	0	0	0	0	0	0	0	1	0	2	0	1	0	1	0	1	0	0
66	1		4	1	0	0	0	0	0	1	0	0	0	0	0	0	0	0	0	0	0	0	0	0	0	4	0	0	0	1	0	0	0	0	0	0	0	0	1	0	5	0	0	1	0	0	0	0	0
67	1		5	1	0	0	1	1	0	0	1	0	0	0	0	0	0	0	0	0	0	0	0	0	0	3	1	0	1	0	1	0	0	0	0	0	0	1	1	0	5	0	0	1	0	0	1	0	0
68	1	1	5	1	0	0	0	0	0	0	0	0	0	0	0	0	0	0	0	0	0	0	0	1	0	3	1	0	0	1	1	1	0	0	0	0	0	0	1	0	5	0	0	0	0	0	0	0	0
69	1		5	1	1	0	0	1	0	0	0	0	0	1	0	0	0	0	0	0	0	0	0	0	0	3	1	0	0	1	1	0	0	0	0	0	0	0	1	0	2	0	1	0	0	0	1	0	0
70	1		5	1	1	0	0	1	0	0	0	0	0	0	0	1	0	0	0	0	0	0	0	0	0	5	1	0	0	0	1	0	0	0	0	0	0	0	1	0	5	0	0	0	0	0	0	0	0
71	1		5	1	1	0	0	0	0	0	0	0	1	1	0	0	0	0	0	0	0	0	0	0	0	1	0	0	1	0	1	0	0	0	0	0	0	0	0	1	5	0	0	0	0	1	0	0	0
72	1	1	5	1	1	1	0	0	0	1	0	0	0	0	0	0	0	0	0	0	0	0	0	0	0	3	0	1	1	1	1	0	0	0	1	0	1	0	0	0	5	0	0	0	0	0	1	0	0
73	1		5	1	0	0	0	0	0	0	0	0	0	1	0	0	0	0	0	0	0	0	0	0	0	1	1	0	0	0	0	0	0	0	0	0	1	0	0	0	5	0	0	0	1	0	0	0	0
74	1		4	1	1	0	0	1	0	0	0	0	0	0	0	0	0	0	0	0	0	0	0	1	0	4	0	1	0	1	1	0	0	0	0	0	0	0	0	1	4	0	0	0	1	0	0	0	0
75	1		4	1	0	1	1	1	0	0	1	0	0	0	0	0	0	0	0	0	0	0	0	0	0	1	0	0	0	0	1	0	0	0	0	0	0	0	1	0	5	0	1	0	1	0	1	1	0
[truncated: 2 more columns]
