# Supplementary material for: Statewide evaluation of COVID-19 vaccine hesitancy in Rhode Island
Source: PLoS One. 2022 Jun 1;17(6):e0268587. doi: 10.1371/journal.pone.0268587 (PMC9159551; doi:10.1371/journal.pone.0268587)
Supplement: S3 Data — (CSV) [file pone.0268587.s003.csv]

NewID	agree_participate	covid_ab_results	covid_ab_likelihood	covid_ab_reasons_yes___1	covid_ab_reasons_yes___2	covid_ab_reasons_yes___3	covid_ab_reasons_yes___5	covid_ab_reasons_yes___6	covid_ab_reasons_yes___7	covid_ab_reasons_no___1	covid_ab_reasons_no___2	covid_ab_reasons_no___3	covid_ab_reasons_no___4	covid_ab_reasons_no___5	covid_ab_reasons_no___6	covid_ab_reasons_no___7	covid_ab_reasons_no___8	covid_ab_reasons_no___9	covid_ab_reasons_no___10	covid_ab_reasons_no___11	covid_ab_reasons_no___12	covid_ab_reasons_no___13	covid_ab_reasons_no___14	covid_ab_reasons_no___15	covid_ab_reasons_no___16	covid_concern	covid_concern_reasons___1	covid_concern_reasons___2	covid_concern_reasons___3	covid_concern_reasons___4	covid_concern_reasons___5	covid_concern_reasons___6	covid_concern_reasons___7	covid_concern_reasons___8	covid_concern_no___1	covid_concern_no___2	covid_concern_no___3	covid_concern_no___4	covid_concern_no___5	covid_concern_no___6	covid_vaccine	covid_vaccine_reasons___1	covid_vaccine_reasons___2	covid_vaccine_reasons___3	covid_vaccine_reasons___4	covid_vaccine_reasons___5	covid_vaccine_reasons___6	covid_vaccine_reasons___7	covid_vaccine_reasons___8
1	1		2	0	0	1	0	0	0	0	0	0	1	0	0	0	0	0	0	0	0	0	0	0	0	4	0	0	0	1	0	0	0	0	0	0	0	0	1	0	5	0	0	0	0	0	0	0	0
2	1		3	0	1	0	0	0	0	1	0	0	0	0	0	0	0	0	0	0	0	0	0	0	0	3	0	0	0	0	0	1	0	0	0	0	1	0	0	0	5	0	0	0	0	0	1	0	0
3	1	1	5	1	1	1	1	1	0	0	0	0	0	0	0	0	0	0	0	0	0	0	0	0	1	1	0	0	0	0	0	0	1	0	1	0	0	0	1	0	5	0	0	0	0	0	0	1	0
4	1		3	0	0	0	0	1	1	0	0	0	1	1	0	0	0	0	0	0	0	0	0	0	0	2	1	0	0	0	0	0	0	0	0	0	0	0	0	1	5	0	0	0	0	0	0	1	0
5	1		4	1	0	0	0	1	0	0	0	0	1	1	0	0	0	0	0	0	0	0	0	0	0	4	0	1	1	1	1	0	0	0	0	0	0	0	1	0	4	0	0	0	1	0	0	0	0
6	1		3	0	1	0	0	0	0	0	0	0	1	0	0	0	0	0	0	0	1	0	0	0	0	5	0	0	1	1	1	0	0	0	1	0	0	0	0	0	5	0	0	0	0	0	0	0	0
7	1		3	0	1	0	0	0	0	0	0	0	0	1	0	0	1	0	0	0	0	0	0	0	0	1	0	0	0	0	0	0	1	0	1	0	1	0	1	0	1	1	0	0	1	0	1	0	0
8	1		4	1	1	1	1	0	0	1	0	0	0	0	0	0	0	0	0	0	0	1	1	0	0	4	0	1	1	1	1	0	0	0	1	0	1	0	1	0	5	0	0	0	0	0	0	0	0
9	1	1	5	1	1	1	1	1	0	0	0	0	0	0	0	0	0	0	0	0	0	0	0	0	1	3	1	0	0	0	1	0	0	0	0	0	0	0	0	1	5	0	0	0	1	0	0	0	0
10	1		4	1	1	1	1	0	0	0	0	0	0	0	0	0	0	0	0	0	0	0	0	0	1	3	0	0	1	1	1	0	0	0	0	0	0	0	1	0	5	0	0	0	1	0	0	0	0
11	1		2	0	0	0	1	0	0	0	0	0	0	0	0	0	0	0	0	0	0	0	0	0	1	4	0	0	0	1	1	1	0	0	0	0	0	0	0	1	5	0	0	0	0	0	0	0	0
12	1		5	0	0	0	0	0	1	0	0	0	0	0	0	0	0	0	0	0	0	0	0	0	1	5	1	1	1	1	1	1	0	0	0	0	0	0	0	1	5	0	0	0	0	0	1	0	0
13	1		4	0	0	1	1	0	0	0	0	0	0	0	0	0	0	0	0	0	0	0	0	0	1	1	0	0	0	0	0	0	1	0	0	1	1	1	1	1	1	1	0	0	0	0	0	0	0
14	1		3	1	1	1	1	0	0	1	1	0	0	0	0	0	0	0	0	1	1	0	1	0	0	3	0	1	1	1	1	1	0	0	1	0	0	0	0	0	5	0	1	1	1	0	1	0	1
15	1		1	0	0	1	0	0	0	0	0	0	0	0	0	0	0	0	0	0	1	0	0	0	0	2	0	0	0	0	1	1	0	0	1	0	0	0	0	0	1	0	0	0	1	0	1	1	1
16	1	1	5	1	1	1	0	1	0	0	0	0	0	0	0	0	0	0	0	0	0	0	0	1	0	3	0	0	1	1	1	1	0	0	0	0	0	0	1	0	5	0	0	0	0	0	1	1	0
17	1		5	1	0	1	1	1	0	0	0	0	1	0	0	0	0	0	0	0	0	0	0	0	0	5	0	1	1	1	1	1	0	0	0	0	0	0	1	0	5	0	0	0	0	0	0	0	0
18	1		2	0	0	0	0	1	0	0	0	0	1	0	0	0	0	0	0	0	0	0	0	0	0	4	1	1	1	1	1	1	0	0	0	0	0	0	1	0	5	0	0	0	0	0	0	0	0
19	1		5	1	1	1	1	1	0	0	0	0	0	0	0	0	0	0	0	0	0	0	0	0	1	3	1	0	0	1	1	0	0	0	0	0	0	0	1	0	5	0	0	0	0	0	0	0	0
20	1		4	1	1	0	0	1	0	0	0	0	0	0	0	0	0	0	0	0	0	0	0	0	1	4	0	1	1	1	1	0	0	0	1	0	0	0	0	0	5	0	0	0	1	0	1	0	0
21	1		5	1	1	0	1	0	0	0	0	0	0	0	0	0	0	0	0	0	0	0	0	1	0	3	0	0	0	1	1	0	0	0	0	0	1	0	0	0	5	0	0	0	0	0	0	1	0
22	1		5	1	1	0	0	0	0	0	0	0	0	0	0	0	0	0	0	0	0	0	0	0	1	5	0	1	0	1	1	1	0	0	0	0	1	0	0	0	5	0	0	0	1	1	0	0	0
23	1		5	1	1	0	1	1	0	0	0	0	0	0	0	0	0	0	0	0	1	0	0	1	0	3	0	0	0	1	1	0	0	0	1	0	0	0	0	0	5	0	0	0	1	0	0	0	0
24	1		3	1	1	0	0	0	0	0	0	0	0	0	0	1	0	0	0	0	0	0	0	0	0	1	0	0	0	0	1	0	0	0	0	1	0	0	0	0	3	1	0	0	1	0	1	0	0
25	1		5	1	1	0	1	1	0	0	0	0	0	0	1	0	0	0	0	0	0	0	0	0	0	5	1	0	1	1	1	1	0	0	0	0	0	0	1	0	5	0	0	0	1	0	0	0	0
26	1		5	1	1	0	1	1	0	0	0	0	0	0	0	0	0	0	0	0	0	0	0	0	1	2	1	0	0	0	0	0	0	0	0	0	0	0	1	0	5	0	0	0	0	0	0	0	0
27	1		4	1	1	1	0	0	0	0	0	0	0	0	0	0	0	0	0	0	1	0	0	0	0	1	1	1	1	1	1	1	0	0	0	0	0	0	1	0	5	0	1	0	0	0	0	0	1
28	1		3	0	1	0	0	0	0	0	0	0	0	0	0	0	0	0	0	0	0	0	0	1	0	2	0	0	0	0	0	0	1	0	0	0	0	0	1	0	5	0	0	0	0	0	1	0	0
29	1		5	0	0	0	1	0	0	0	1	0	0	0	0	0	0	0	0	0	0	0	0	0	0	5	0	0	0	1	1	0	0	0	0	0	1	0	0	0	5	0	0	0	0	0	1	0	0
30	1	4	5	1	0	1	1	1	1	0	0	0	0	0	0	0	0	0	0	0	0	0	0	1	0	2	0	1	1	1	1	0	0	0	0	0	0	0	0	1	3	1	0	0	1	0	0	0	0
31	1		4	1	1	0	0	0	0	1	0	0	0	0	0	0	0	0	0	0	0	0	0	0	0	4	1	1	1	1	1	1	0	0	0	0	1	0	1	0	4	0	1	0	1	0	0	0	0
32	1		3	0	1	0	0	0	0	0	0	0	0	0	0	0	0	0	0	0	0	0	0	1	0	4	0	1	0	1	1	1	0	0	0	0	0	1	0	0	3	0	1	0	1	0	0	0	0
33	1		5	0	0	0	0	1	0	0	0	0	0	0	0	0	0	0	0	0	0	0	0	0	1	5	1	0	0	0	1	0	0	0	0	0	0	1	0	0	5	0	0	0	0	0	0	0	0
34	1	1	5	0	0	1	1	1	0	0	0	0	0	0	0	0	0	0	0	1	0	0	0	0	1	2	0	1	1	1	1	0	0	0	1	0	0	0	1	0	5	0	0	0	0	0	0	0	0
35	1		5	1	0	0	0	0	0	0	0	0	0	0	0	0	0	0	0	0	0	0	0	1	0	5	0	0	0	1	1	1	0	0	0	0	0	0	1	0	5	0	0	0	0	0	0	0	1
36	1		3	1	0	0	0	0	0	0	0	0	1	0	0	0	0	0	0	0	0	0	0	0	0	1	0	0	0	1	0	0	0	0	0	1	0	0	0	0	2	0	1	0	0	0	0	0	0
37	1		4	0	1	1	0	0	0	0	0	0	0	0	1	0	0	0	0	0	0	0	0	0	0	3	0	0	0	1	1	1	0	0	0	0	1	0	0	0	3	0	0	0	1	0	0	0	0
38	1	3	5	1	1	0	0	0	0	0	0	0	0	0	1	0	0	0	0	0	0	0	0	1	0	1	0	0	0	0	1	0	1	0	1	1	0	0	0	0	4	0	1	0	1	0	0	0	1
39	1		5	1	0	0	0	1	0	0	0	0	0	0	0	0	0	0	0	0	0	0	0	0	1	4	0	1	1	1	1	0	0	1	0	0	0	0	0	1	5	0	0	0	0	0	0	0	0
40	1		2	0	0	0	0	1	0	0	1	0	0	0	0	0	0	0	0	0	0	0	0	0	0	4	0	0	1	1	1	0	0	0	0	0	0	0	0	1	4	0	0	0	1	0	0	0	0
41	1		3	1	1	0	0	0	0	0	0	0	0	1	0	0	0	0	0	0	0	0	0	0	0	4	0	1	1	1	1	1	0	0	1	0	0	0	0	0	2	0	0	0	1	0	1	0	0
42	1		5	1	1	0	1	1	0	1	0	0	0	0	0	0	0	0	0	0	0	0	0	0	0	5	0	0	1	1	1	1	0	0	0	0	0	0	1	0	5	0	0	0	0	0	0	0	0
43	1		5	1	1	1	1	1	0	0	0	0	0	0	0	0	0	0	0	1	0	0	0	0	0	5	1	1	1	1	1	1	0	0	0	0	0	0	1	0	5	0	0	0	0	0	0	0	0
44	1		3	1	1	1	1	0	0	0	1	0	0	0	0	0	1	0	0	0	0	0	1	0	0	1	0	1	1	1	1	0	0	0	1	1	0	0	0	0	1	0	1	0	1	0	1	0	1
45	1		2	0	0	0	0	0	1	0	0	0	0	0	1	0	1	0	0	0	0	0	0	0	0	1	0	0	0	0	0	0	1	0	1	1	1	1	1	0	2	1	1	0	1	0	0	0	1
46	1		5	0	0	0	0	1	0	0	1	0	0	0	0	0	0	0	0	0	0	0	0	0	0	1	0	0	0	0	0	0	1	0	1	1	1	0	0	0	2	1	1	0	1	0	1	0	1
47	1		4	1	1	1	1	1	0	0	0	0	1	0	0	0	0	0	0	0	0	0	0	0	0	3	0	0	1	0	1	0	0	0	1	0	0	0	1	0	5	0	0	0	0	0	0	0	0
48	1		4	1	1	0	0	0	0	1	1	0	0	0	0	0	0	0	0	0	0	0	0	0	0	2	1	1	0	0	1	0	0	0	0	0	1	0	0	0	4	0	0	1	1	0	1	0	0
49	1		5	1	0	0	0	1	0	0	0	0	1	0	0	0	0	0	0	0	0	0	0	0	0	5	0	0	0	0	1	0	0	0	0	0	1	0	0	0	5	0	0	0	0	0	0	0	0
50	1		1	0	0	0	0	0	1	0	1	0	1	1	1	0	0	0	0	0	0	0	0	0	0	1	0	0	0	0	0	0	1	0	1	0	0	0	0	0	1	0	0	0	1	0	0	0	0
51	1		5	1	1	1	0	0	0	0	1	0	1	1	1	0	0	0	0	0	1	0	0	0	0	5	1	0	0	0	1	0	0	0	0	0	0	0	0	1	5	0	0	0	1	0	0	0	0
52	1		5	1	0	0	0	0	0	0	0	0	1	0	0	0	0	0	0	0	0	0	0	0	0	5	1	0	1	1	1	1	0	0	0	0	0	0	1	0	5	0	0	0	0	0	1	0	0
53	1		4	1	1	1	0	0	0	0	0	0	0	0	0	0	0	0	0	0	0	0	0	0	1	5	0	0	1	1	1	0	0	0	1	0	1	1	0	0	4	0	0	0	0	0	0	0	0
54	1		4	1	1	0	0	1	0	0	0	0	1	0	0	0	0	0	0	0	0	0	0	0	0	3	0	0	0	0	1	0	0	0	0	0	0	0	1	0	5	0	0	0	0	0	0	0	0
55	1	1	5	1	1	1	1	0	0	0	0	0	0	0	0	0	0	0	0	1	0	0	0	0	0	5	0	0	0	1	1	1	0	0	1	0	0	0	1	0	5	0	0	0	0	0	0	0	0
56	1		3	1	0	1	0	0	0	1	1	0	1	1	1	0	0	0	0	0	0	0	0	0	0	2	0	1	1	1	1	0	0	0	0	0	1	0	1	0	2	0	1	1	1	0	1	0	0
57	1		5	1	1	0	0	1	0	0	0	0	0	0	0	0	0	0	0	0	0	0	0	0	1	4	1	0	0	0	1	0	0	0	0	0	0	0	0	1	5	0	0	0	0	0	0	0	0
58	1	1	5	1	0	0	1	0	0	0	0	0	0	0	0	0	0	0	0	0	0	0	0	1	0	1	0	0	0	0	0	0	1	0	1	0	1	0	1	0	2	0	0	0	1	0	0	0	0
59	1		5	1	0	1	1	1	0	0	0	0	0	0	0	0	0	0	0	0	0	0	0	0	1	4	0	0	0	1	1	0	0	0	0	0	0	0	1	0	5	0	0	0	0	0	0	0	0
60	1		3	1	0	0	0	0	0	0	0	0	0	0	0	0	0	0	0	0	1	0	0	0	0	2	1	0	0	0	0	1	0	0	0	0	1	1	0	0	1	0	0	0	1	0	0	0	1
61	1		5	1	1	1	1	1	0	0	0	0	0	0	0	0	0	0	0	0	0	0	0	0	1	2	0	1	0	0	1	0	0	0	0	0	1	0	1	0	5	0	0	0	0	0	0	0	0
62	1	1	5	1	0	0	1	1	0	0	0	0	0	0	0	0	0	0	0	0	0	0	0	1	0	4	1	0	0	0	1	1	0	0	0	0	1	0	0	0	5	0	0	0	1	0	1	0	0
63	1		5	1	1	1	1	0	0	0	0	0	1	1	0	0	0	0	0	1	0	0	1	1	0	3	0	1	1	1	1	0	0	0	1	1	1	0	0	0	3	0	1	0	1	1	1	0	1
64	1		1	1	0	0	0	0	0	1	0	0	1	1	0	1	0	0	0	0	0	0	0	0	0	5	1	1	0	0	0	0	0	0	0	0	0	0	1	0	3	0	1	0	1	0	1	0	0
65	1		5	1	1	1	1	1	0	0	0	0	1	0	0	0	0	0	0	0	0	0	0	0	0	3	1	0	1	1	1	0	0	0	0	0	0	1	1	0	5	0	1	0	0	0	0	0	0
66	1		3	1	1	0	1	1	0	0	0	0	0	1	0	0	0	0	0	0	0	0	0	1	0	4	1	0	1	1	1	1	0	0	0	0	1	0	1	0	5	0	0	1	0	0	0	0	0
67	1	1	2	0	0	0	0	1	0	0	0	0	0	0	0	0	0	0	0	0	0	0	0	1	0	3	0	0	0	0	1	0	0	0	1	0	0	0	0	0	5	0	0	0	0	0	0	0	0
68	1		5	1	1	1	1	1	0	0	1	0	0	0	0	0	0	0	0	0	0	0	0	0	0	3	0	0	1	1	1	1	0	0	0	0	0	0	1	0	5	0	0	0	0	0	0	0	0
69	1	1	5	1	0	0	0	1	0	0	0	0	0	0	0	0	0	0	0	1	0	0	0	0	0	5	1	1	1	1	1	1	0	0	0	0	0	0	1	0	5	0	0	0	0	0	1	0	0
70	1		5	1	1	0	0	1	0	0	0	0	1	1	0	0	0	0	0	0	0	0	0	0	0	5	1	0	0	0	1	1	0	0	0	0	0	0	1	0	5	0	0	0	1	0	0	0	0
71	1		5	1	1	0	1	1	0	0	0	0	0	0	0	0	0	0	0	0	1	0	0	0	1	5	1	1	1	1	1	0	0	1	0	0	0	0	1	0	5	0	0	0	0	0	0	0	0
72	1	1	5	1	1	0	0	0	0	0	1	0	0	0	1	0	0	0	0	0	0	0	0	0	0	2	0	1	0	0	1	0	0	1	0	0	0	0	1	0	5	0	0	0	0	0	1	1	0
73	1		5	1	1	1	1	1	0	0	0	0	0	0	0	0	0	0	0	0	0	1	1	0	0	4	1	0	1	1	1	1	0	0	0	0	1	0	1	0	5	0	0	0	1	0	0	0	0
74	1		5	1	1	0	0	0	0	0	0	0	0	0	0	0	0	0	0	0	0	0	0	1	0	2	0	0	0	1	1	0	0	0	0	0	1	0	1	0	5	0	0	0	0	0	0	0	0
75	1		5	1	1	0	0	1	1	0	0	0	0	0	0	0	0	0	0	0	0	0	0	0	1	5	0	1	1	1	1	0	0	0	0	0	0	0	0	1	5	0	0	0	0	0	0	0	0
76	1		5	1	1	1	1	1	0	0	0	0	0	1	0	0	0	0	0	0	0	0	0	0	0	4	0	0	0	0	1	0	0	0	0	0	1	0	0	0	5	1	0	0	0	0	0	0	0
77	1		5	1	1	1	1	1	0	0	0	0	0	0	0	0	0	0	0	0	0	0	0	0	1	5	0	1	1	1	1	1	0	0	1	0	0	0	0	0	5	0	0	0	0	0	0	0	0
78	1		5	1	1	1	1	1	1	0	1	0	0	0	0	0	0	0	0	0	0	0	0	0	0	5	0	0	0	1	1	1	0	0	0	0	0	0	0	1	5	0	1	1	1	0	1	0	0
79	1		5	1	1	1	1	1	0	0	0	0	0	0	0	0	0	0	0	0	1	0	0	0	0	5	1	1	1	1	1	0	0	0	0	0	1	1	1	0	5	0	0	0	0	0	1	0	0
80	1	1	3	1	0	0	0	0	0	0	0	0	0	0	0	0	0	0	0	0	0	0	0	1	0	2	0	0	0	0	0	0	0	1	1	0	0	0	0	0	4	0	0	0	1	0	1	0	0
81	1		4	1	1	0	0	0	0	0	0	0	0	0	0	0	0	0	0	0	0	0	0	1	0	4	1	0	0	0	0	0	0	0	0	0	0	0	0	1	4	0	0	1	0	0	1	0	0
82	1		5	1	0	1	0	1	0	0	0	0	0	0	0	0	1	0	1	0	0	0	0	0	0	1	0	0	0	0	0	0	1	0	1	1	1	1	0	0	1	1	1	0	1	0	1	1	0
83	1	1	5	1	1	1	1	1	0	0	0	0	0	0	0	0	0	0	0	0	0	0	0	0	1	3	1	1	1	1	1	1	1	0	1	1	1	0	1	0	1	0	0	0	1	0	0	0	0
84	1		4	1	1	0	1	1	0	0	0	0	0	1	0	0	0	0	0	0	0	0	0	0	0	5	0	1	1	0	1	0	0	0	0	0	0	0	1	0	5	0	0	0	0	0	1	0	0
85	1		5	1	1	0	1	0	0	0	0	0	0	0	1	1	0	0	0	0	0	0	0	0	1	4	0	0	0	1	1	1	0	0	1	0	1	0	1	0	5	0	0	0	0	0	1	0	0
86	1		4	1	1	1	0	1	0	1	0	0	0	0	0	0	0	0	0	0	0	0	0	0	0	3	1	1	0	1	1	0	0	0	0	0	1	0	1	0	5	0	1	0	1	0	0	0	0
87	1		5	1	0	0	0	0	0	0	0	0	0	1	0	0	1	0	0	0	0	0	0	0	0	1	0	0	0	0	0	0	1	0	1	0	1	0	0	0	1	1	0	0	1	0	1	0	1
88	1		1	0	0	0	1	0	0	1	1	0	0	0	1	0	0	0	0	0	0	0	1	0	0	1	0	0	0	0	0	0	1	0	1	1	1	1	1	0	3	1	1	1	1	1	1	1	0
89	1		3	0	0	0	1	0	0	0	0	1	0	0	0	0	0	0	0	0	0	0	0	0	0	1	0	0	0	0	0	0	1	0	1	0	0	0	0	0	1	0	0	0	1	1	1	0	1
90	1		3	1	1	1	1	1	0	0	0	0	1	1	0	0	0	0	0	0	0	0	0	0	0	4	1	1	1	1	1	1	0	0	1	0	0	0	0	0	5	0	0	0	0	0	1	0	0
91	1		5	0	0	0	0	1	0	0	0	0	0	0	0	0	0	0	0	0	0	0	0	0	1	4	0	0	0	0	1	0	0	0	0	0	1	0	0	0	5	0	0	0	0	0	0	0	0
92	1		4	1	1	1	0	1	0	0	0	0	1	1	0	0	0	0	0	0	0	0	0	0	0	4	0	1	1	1	1	0	0	0	1	0	0	0	1	0	5	0	0	0	0	0	1	0	0
93	1		5	1	0	0	0	0	0	0	0	0	1	1	0	0	0	0	0	0	0	0	0	1	0	3	1	0	1	1	0	0	0	0	0	0	0	0	0	1	1	0	1	0	0	0	0	0	0
94	1		5	1	1	1	1	1	0	0	0	0	1	0	0	0	0	0	0	0	1	0	0	0	0	5	1	1	1	1	1	1	0	0	0	0	0	0	1	0	5	0	0	0	0	0	0	0	0
95	1		5	1	1	1	1	1	0	0	0	0	0	0	0	0	0	0	0	0	0	0	0	0	1	4	0	1	1	0	1	0	0	0	0	0	0	0	1	0	5	0	0	0	0	0	0	0	0
96	1		3	0	1	0	0	0	0	0	0	0	1	1	0	0	0	0	0	0	0	0	0	0	0	3	0	0	0	1	1	1	0	0	1	0	0	1	0	0	2	0	1	0	1	0	1	0	0
97	1		4	1	1	1	1	1	0	0	0	0	0	0	1	0	0	0	0	0	0	0	0	0	0	3	0	0	0	0	1	0	0	0	0	0	1	0	1	0	2	0	0	0	1	0	0	0	0
98	1		1	0	0	0	0	0	1	0	0	0	0	0	0	1	1	0	0	0	0	0	0	0	0	1	0	0	0	0	0	0	1	0	0	1	1	0	0	0	1	1	0	0	0	0	0	0	0
99	1		1	0	0	0	0	0	1	0	0	1	0	0	0	1	1	0	0	0	0	0	0	0	0	1	0	0	0	0	0	0	0	1	0	1	1	0	0	0	1	1	1	0	1	0	0	0	0
100	1		5	0	0	0	0	0	1	0	0	0	0	0	0	0	0	0	0	0	0	0	0	0	1	3	1	1	1	1	1	1	0	0	0	0	0	0	0	1	5	0	0	0	0	0	0	0	0
101	1		1	0	0	0	0	0	1	0	0	1	1	1	1	0	0	0	0	0	0	0	0	0	0	1	0	0	0	0	0	0	0	1	1	1	1	0	0	0	4	1	0	0	1	0	0	0	0
102	1	1	3	1	1	1	1	1	0	0	0	0	0	0	0	1	0	0	0	0	0	0	0	0	0	2	0	0	0	1	1	0	0	0	0	0	1	0	0	0	5	0	0	0	1	0	0	0	0
103	1		5	1	1	1	1	1	0	0	0	0	0	0	0	1	0	0	0	0	0	0	0	0	0	1	0	0	0	0	0	0	1	0	1	0	1	1	1	0	5	1	0	0	0	0	0	0	0
104	1		5	1	1	1	1	1	0	0	0	0	0	0	0	0	0	0	0	0	0	0	0	0	1	4	0	0	0	0	1	0	0	0	0	0	0	0	0	1	5	0	0	0	0	0	0	0	0
105	1		4	0	1	0	0	0	0	0	0	0	0	0	0	0	0	0	0	0	0	0	0	0	1	3	1	1	1	1	1	1	0	0	0	0	0	0	0	1	5	0	0	0	0	0	0	0	0
106	1		3	1	1	1	1	1	0	0	0	0	1	0	0	0	0	0	0	0	0	0	0	0	0	4	1	0	0	1	1	1	0	0	0	0	1	1	1	0	5	0	0	0	0	0	0	1	0
107	1		5	1	1	1	1	0	0	0	0	0	0	0	0	0	0	0	0	0	0	0	1	1	0	1	0	0	0	0	1	0	0	0	0	0	0	1	0	0	2	0	1	0	1	0	0	0	1
108	1		4	1	1	0	1	1	0	1	0	0	1	0	0	0	0	0	1	0	0	0	0	0	0	4	0	1	1	1	1	1	0	0	0	0	0	0	1	0	5	0	0	0	0	0	0	1	0
109	1		5	1	1	1	1	1	0	0	0	0	1	0	0	0	0	0	0	0	0	0	0	0	0	5	0	0	0	1	1	0	0	0	0	0	0	0	1	0	5	0	0	0	0	0	0	0	0
110	1		2	0	1	0	0	0	0	0	0	0	1	1	1	0	0	0	0	0	0	0	0	0	0	5	1	0	0	1	1	1	0	0	0	0	0	0	0	1	2	0	1	0	1	0	1	0	0
111	1	1	1	0	0	1	0	0	0	0	0	0	0	0	1	0	0	0	0	0	1	0	0	0	0	2	0	0	0	0	1	0	0	0	1	0	0	0	0	0	1	0	1	0	1	0	1	0	0
112	1	1	1	0	0	1	0	0	0	1	1	0	1	1	1	0	0	0	0	0	0	0	0	0	0	2	0	0	0	1	1	0	0	0	1	0	1	0	1	0	2	0	1	1	1	0	1	1	0
113	1		5	1	1	0	0	1	0	0	0	0	1	1	0	0	0	0	0	0	0	0	1	0	0	5	0	0	0	0	1	1	0	1	0	0	0	0	1	0	5	0	0	0	0	0	0	0	0
114	1		4	1	1	1	1	1	0	0	1	0	0	0	0	0	0	0	0	0	0	0	0	0	0	4	1	0	0	1	1	1	0	0	0	0	0	0	1	0	1	0	1	1	1	0	0	0	0
115	1		5	0	1	0	0	1	0	0	0	0	0	0	0	0	0	0	0	0	0	0	0	0	1	3	0	1	0	1	1	0	0	0	1	0	0	0	1	0	5	0	0	0	1	0	0	0	0
116	1		5	1	0	0	0	0	0	0	0	0	1	1	0	0	0	0	0	0	0	0	0	0	0	4	0	0	0	1	0	0	0	0	0	0	0	0	1	0	5	0	0	0	0	0	0	0	0
117	1		5	1	0	1	1	0	0	0	0	0	0	0	1	0	0	0	1	0	0	0	0	0	0	4	0	1	1	1	1	1	0	0	1	0	1	0	1	0	5	0	0	0	0	0	0	0	0
118	1	1	4	1	0	1	1	1	0	0	0	0	0	0	0	0	0	0	0	0	0	0	0	1	0	3	0	0	1	0	0	0	0	0	1	0	0	0	0	0	1	0	1	0	1	0	1	0	0
119	1	1	4	1	0	1	1	1	0	1	0	0	0	0	0	0	0	0	0	0	0	0	0	0	0	3	0	1	0	1	1	0	0	0	0	0	1	0	0	0	5	0	0	1	0	0	0	0	0
120	1		5	1	0	0	0	0	0	0	0	0	0	0	0	0	0	0	0	0	0	0	0	1	0	4	0	0	0	0	1	0	0	0	1	0	0	0	0	0	5	0	0	0	0	0	0	0	0
121	1		3	1	1	1	1	1	0	0	1	0	1	1	1	0	0	0	1	0	1	1	1	0	0	5	1	1	1	1	1	1	0	0	0	0	1	1	1	0	1	0	1	1	1	1	1	0	1
122	1		5	1	1	1	1	1	0	1	0	0	0	0	0	0	0	0	0	0	0	0	0	0	0	5	0	1	1	1	1	0	0	0	1	0	0	0	0	0	1	0	1	0	1	0	1	1	0
123	1		5	0	0	1	0	0	0	0	0	0	0	1	0	0	0	0	0	0	0	0	0	0	0	1	1	0	0	0	0	0	0	0	0	0	1	0	1	0	2	0	0	0	1	0	0	0	0
124	1		5	1	1	1	1	1	0	0	0	0	0	0	0	0	0	0	0	0	0	0	0	0	1	5	1	1	1	1	1	1	0	1	0	0	0	0	1	0	4	0	0	0	0	0	0	0	0
125	1		5	1	1	1	1	1	0	0	0	0	0	1	0	0	0	0	0	0	0	0	0	0	0	5	0	0	0	0	1	0	0	0	1	0	1	0	0	0	5	0	1	0	0	0	0	0	0
126	1		5	1	1	1	0	0	0	0	0	0	0	1	1	0	0	0	0	0	0	0	0	0	0	4	1	0	0	1	1	0	0	0	1	0	0	0	0	0	3	0	1	0	1	0	1	0	1
127	1		5	0	0	1	1	1	0	0	0	0	1	1	0	0	0	0	0	0	0	0	0	0	0	5	1	1	1	1	1	1	0	0	0	0	0	0	1	0	5	0	0	0	1	0	0	0	0
128	1		2	1	1	0	0	1	0	0	0	0	1	1	0	0	0	0	0	0	0	0	0	0	0	4	0	0	0	1	1	0	0	0	0	0	1	0	0	0	5	0	0	0	0	0	0	0	0
129	1		5	1	1	0	0	0	0	0	0	0	0	1	0	0	0	0	0	0	0	0	0	0	0	5	1	0	0	0	1	0	0	1	0	0	0	0	0	1	4	0	0	0	0	0	0	0	0
130	1		5	1	1	1	1	1	0	0	0	0	0	0	0	0	0	0	0	0	0	0	0	1	0	3	1	1	0	1	1	1	0	0	0	0	1	0	1	0	5	0	0	0	0	0	0	0	0
131	1		5	1	1	1	1	1	0	0	0	0	0	0	0	0	0	0	0	0	0	0	0	1	0	4	0	1	0	1	1	0	0	0	0	0	1	0	0	0	5	0	0	0	1	0	0	0	0
132	1		5	1	1	1	0	1	0	0	0	0	1	1	0	0	0	0	0	0	0	0	0	0	0	4	1	0	0	0	1	0	0	1	0	0	1	0	1	0	5	0	0	1	0	0	0	0	0
133	1		5	1	1	1	0	1	0	0	1	0	0	0	0	0	0	0	0	1	1	0	0	0	0	5	1	1	1	1	1	1	0	0	0	0	0	0	0	1	5	0	0	0	0	0	0	0	0
134	1		5	0	0	0	1	0	0	0	0	0	1	0	0	0	0	0	0	0	0	0	0	0	0	1	0	0	0	0	0	0	1	0	1	0	0	0	0	0	5	0	0	0	0	0	1	0	0
135	1		4	0	0	0	0	1	0	0	0	0	0	1	0	0	0	0	0	0	0	0	0	0	0	4	0	0	0	1	1	0	0	0	0	0	0	0	1	0	5	0	0	0	0	0	1	0	0
136	1		5	1	0	1	0	1	0	0	0	0	0	0	0	0	0	0	0	0	0	1	0	0	0	5	1	1	1	1	1	1	0	0	0	0	0	0	1	0	5	0	0	0	1	0	0	0	0
137	1		1	1	0	0	0	0	0	1	1	0	0	0	0	0	0	0	0	0	0	0	0	0	0	3	0	0	0	1	1	0	0	0	0	0	0	1	0	0	1	0	1	0	1	0	1	0	1
138	1		5	1	1	1	0	1	0	0	0	0	0	0	0	0	0	0	0	0	0	0	0	0	1	3	1	1	1	0	1	1	0	0	0	0	1	1	1	0	2	0	0	0	1	0	1	0	1
139	1		4	0	0	0	1	1	0	0	0	0	0	0	0	0	0	0	0	0	0	0	0	0	1	5	1	0	0	0	1	0	0	0	0	0	0	0	0	1	3	0	1	0	1	0	0	0	0
140	1		5	1	0	1	0	0	0	0	0	0	0	0	1	0	0	0	0	0	0	0	0	0	0	3	0	1	0	1	1	0	0	0	1	0	0	0	1	0	2	0	0	0	1	0	1	0	1
141	1		3	1	0	0	0	0	0	0	1	0	0	0	0	0	0	0	0	0	0	0	0	0	0	5	0	0	0	1	0	0	0	0	0	0	0	0	1	0	5	0	0	0	0	0	1	0	0
142	1		5	1	1	1	1	1	0	0	0	0	1	1	0	0	0	0	1	0	0	0	0	0	0	3	0	1	1	1	1	1	0	0	1	0	1	0	1	0	5	0	0	1	1	0	0	0	0
143	1		5	1	1	1	0	1	0	0	0	0	0	0	0	0	0	0	0	0	0	0	0	1	0	4	0	0	0	1	1	0	0	0	0	0	1	0	1	0	5	0	0	0	0	0	1	0	0
144	1		3	1	0	0	0	0	0	0	0	0	1	1	0	0	0	0	0	0	0	0	0	0	0	3	0	0	0	0	1	0	0	0	0	0	1	1	1	0	3	0	0	0	1	1	1	0	1
145	1		3	1	0	1	0	0	0	1	0	0	1	0	0	0	0	0	0	0	0	0	0	0	0	5	1	1	1	1	1	1	0	0	0	0	0	0	0	1	5	0	1	0	1	0	1	0	0
146	1		5	1	0	1	0	1	0	0	0	0	0	0	0	0	0	0	0	0	0	0	0	0	1	4	1	0	0	0	1	1	0	0	0	0	0	0	1	0	5	0	0	0	0	0	1	1	0
147	1		5	1	1	0	0	1	0	0	0	0	0	0	0	0	0	0	0	1	0	0	0	0	0	5	0	1	1	1	1	1	0	0	0	0	1	0	0	0	5	0	0	0	0	0	0	0	0
148	1	1	5	1	0	0	0	0	0	1	0	0	0	0	0	0	0	0	0	0	0	0	0	0	0	5	0	0	0	0	0	1	0	0	0	0	0	0	0	1	5	0	0	0	0	0	1	0	0
149	1	1	5	1	1	0	1	1	0	0	0	0	0	0	0	0	0	0	0	0	0	0	0	1	0	5	1	1	1	1	1	1	0	0	0	0	0	0	0	1	5	0	0	0	0	0	1	0	0
150	1		5	1	1	1	1	1	0	0	0	0	0	0	0	0	0	0	0	0	0	0	0	0	1	5	0	1	1	1	1	1	0	1	0	0	0	0	0	1	5	0	0	0	0	0	0	0	0
151	1		1	0	0	0	0	0	1	0	0	0	1	1	1	0	1	0	0	1	1	1	1	0	0	1	0	0	0	0	0	0	1	0	1	0	0	0	0	0	1	1	1	0	1	1	1	0	1
152	1	1	5	1	0	1	1	1	0	0	0	0	0	0	0	0	0	0	0	0	0	0	0	0	1	4	0	0	1	1	1	0	0	1	0	0	0	0	0	1	5	0	0	0	0	0	0	0	0
153	1	1	5	1	1	1	1	1	0	0	0	0	0	0	0	0	0	0	0	0	0	0	0	1	0	5	1	0	0	1	1	0	0	0	0	0	0	0	1	0	5	0	1	0	0	0	1	0	0
154	1		5	1	1	0	0	1	1	0	0	0	1	1	0	0	0	0	0	0	0	0	0	0	0	1	0	0	0	1	1	0	0	0	0	0	1	0	1	0	5	0	0	0	0	0	1	0	0
155	1		5	1	1	1	1	1	0	0	1	0	0	0	0	0	0	0	0	0	0	0	0	0	0	5	1	1	1	1	1	1	0	0	0	0	0	0	1	0	5	0	0	0	0	0	1	0	0
156	1		5	0	0	0	0	1	0	0	0	0	0	1	0	0	0	0	0	0	0	0	0	0	0	5	0	0	0	0	1	0	0	0	0	0	0	0	1	0	5	1	0	0	0	0	0	0	0
157	1		5	1	1	1	1	1	0	0	0	0	0	0	0	0	0	0	0	1	0	0	0	0	0	3	0	0	0	0	1	0	0	0	0	0	1	0	0	0	5	0	0	0	1	0	0	0	0
158	1		3	1	1	1	0	0	0	1	0	0	0	0	0	1	0	0	0	0	0	0	0	0	0	3	1	0	0	0	1	0	0	0	0	0	1	1	1	0	3	0	1	0	0	0	1	1	1
159	1		5	1	1	0	0	0	0	0	0	0	1	0	0	0	0	0	0	0	0	0	0	0	0	5	1	0	1	1	1	0	0	0	0	0	0	0	1	0	5	0	0	0	1	0	0	0	0
160	1		4	1	1	1	1	1	0	0	0	0	0	0	0	0	0	0	0	0	1	0	0	0	0	5	1	1	1	1	1	0	0	0	0	0	0	0	1	0	2	0	0	0	0	0	0	0	0
161	1		5	1	0	1	1	1	0	0	0	0	0	0	0	0	0	0	0	0	0	0	0	0	1	5	1	0	0	0	0	0	0	1	0	0	0	0	0	1	5	0	0	0	0	0	0	0	0
162	1		1	0	0	1	0	0	0	0	0	0	0	0	0	0	0	0	0	0	0	0	0	1	0	1	0	0	0	1	1	0	1	0	1	0	1	1	0	0	1	1	1	0	1	1	1	0	1
163	1		5	1	0	1	1	0	0	0	1	0	0	0	0	0	0	0	0	0	0	0	0	0	0	3	1	1	1	1	1	0	0	0	1	0	0	1	1	0	3	0	0	1	1	0	1	0	0
164	1		5	1	1	1	1	1	0	0	0	0	0	0	0	0	0	0	0	0	0	0	0	1	0	5	1	1	1	1	1	0	0	0	0	0	0	0	0	1	5	0	0	0	0	0	1	0	0
165	1		5	1	1	1	1	1	0	0	0	0	0	0	0	0	0	0	0	1	0	0	1	0	0	5	0	0	0	0	1	1	0	0	0	0	0	0	1	0	5	0	0	0	0	0	0	0	0
166	1		2	1	1	0	0	1	0	0	0	0	1	0	0	0	0	0	0	0	0	0	0	0	0	4	0	1	1	1	1	1	0	0	0	0	0	0	1	0	5	0	0	0	0	0	0	0	0
167	1		5	0	1	0	0	0	0	0	0	0	0	0	0	0	0	0	0	0	0	0	0	0	1	5	0	0	0	0	0	0	0	1	0	0	0	0	0	1	5	0	0	0	0	0	0	0	0
168	1		5	1	0	0	0	0	0	0	0	0	0	0	0	0	0	0	0	0	0	0	0	0	1	5	0	0	0	0	0	0	0	1	0	0	0	0	0	1	5	0	0	0	0	0	0	0	0
169	1		3	1	0	0	0	0	0	0	0	0	0	0	0	0	0	1	0	0	0	0	0	0	0	4	1	0	0	0	1	0	0	0	0	0	1	0	1	0	5	0	0	0	0	0	0	0	0
170	1		3	0	1	0	0	0	0	0	0	0	0	1	0	0	0	0	0	0	0	0	0	0	0	4	1	0	0	1	1	1	0	0	0	0	0	0	1	0	4	0	0	0	0	0	1	0	0
171	1		5	1	0	0	1	0	0	0	1	0	0	0	0	0	0	0	0	0	0	0	0	0	0	4	1	0	0	1	1	0	0	0	0	0	0	0	1	0	4	0	0	0	0	0	1	0	0
172	1		5	1	1	1	1	1	0	0	0	0	0	0	0	0	0	0	0	0	0	0	0	1	0	5	0	1	1	1	1	0	0	0	0	0	0	0	0	1	5	0	0	0	0	0	0	0	0
173	1		5	1	1	1	1	1	0	0	0	0	0	0	0	0	0	0	0	0	0	0	0	0	1	4	1	1	0	0	1	0	0	0	0	0	1	1	1	0	5	0	0	0	1	0	0	0	0
174	1		4	1	1	0	0	1	0	0	0	0	1	0	0	0	0	0	0	0	0	0	0	0	0	4	0	1	1	1	1	0	0	0	1	0	0	0	0	0	5	0	0	0	0	0	0	0	0
175	1		5	0	1	0	0	1	0	0	1	0	0	0	0	0	0	0	0	0	0	0	0	0	0	3	1	0	1	1	0	1	0	0	0	0	1	0	1	0	5	0	0	0	0	0	0	0	0
176	1		3	0	0	0	1	1	0	0	0	0	0	0	1	0	0	0	0	0	0	0	0	0	0	5	1	1	1	1	1	1	0	0	0	0	0	0	0	1	5	0	0	0	0	0	0	0	0
177	1	1	5	0	1	0	0	0	0	0	0	0	0	0	1	0	0	0	0	0	0	0	0	0	0	3	0	0	0	0	1	0	0	0	0	0	1	0	0	0	1	0	0	0	1	0	0	0	0
178	1		5	1	0	1	1	1	0	0	0	0	0	0	0	0	0	0	0	0	0	0	0	0	1	3	0	1	1	1	1	0	0	0	0	0	1	0	0	0	5	0	0	0	0	0	0	0	0
179	1		5	1	1	0	1	1	0	0	0	0	0	0	0	0	0	0	0	0	1	0	0	0	0	4	0	1	1	1	1	0	0	0	0	0	0	1	1	0	5	0	0	0	0	0	0	0	0
180	1		3	1	1	0	0	0	0	0	0	0	0	0	1	0	0	0	0	0	0	0	0	1	0	3	0	1	0	0	1	1	0	0	0	0	0	0	1	0	4	0	1	0	0	0	0	0	0
181	1		5	1	1	0	1	1	0	0	0	0	0	0	0	0	0	0	0	0	0	0	0	1	0	5	0	0	1	1	0	1	0	0	1	0	0	0	0	0	5	0	0	0	1	0	0	0	0
182	1		4	1	1	0	1	0	0	0	0	0	0	0	0	0	0	0	0	0	0	0	0	0	1	5	0	1	1	0	1	0	0	0	0	0	0	0	0	1	2	0	0	0	1	0	0	0	0
183	1		5	1	1	1	1	1	0	0	0	0	0	0	1	0	0	0	0	0	0	0	0	0	0	5	1	1	1	1	1	1	0	0	0	0	0	0	1	0	5	0	0	0	0	0	0	0	0
184	1		4	1	1	1	1	1	0	0	0	0	0	0	0	0	0	0	0	0	1	0	0	0	0	5	1	1	1	1	1	1	0	0	0	0	0	0	0	1	5	0	0	0	0	0	0	0	0
185	1	1	5	1	1	1	1	1	0	0	0	0	0	0	0	0	0	0	0	0	0	0	0	0	1	4	0	0	0	0	1	0	0	0	0	0	0	0	0	1	4	0	0	0	1	0	0	0	0
186	1		5	1	1	1	1	1	0	0	0	0	0	1	0	0	0	0	0	0	0	0	0	0	0	4	1	0	0	0	0	0	0	0	1	0	0	0	0	0	5	0	0	0	0	0	1	0	0
187	1		5	1	1	1	1	0	0	0	1	0	0	0	0	0	0	0	0	0	0	0	0	0	0	5	1	1	1	1	1	1	0	0	0	1	0	0	0	0	5	0	0	1	0	0	1	0	0
188	1		5	1	1	0	1	1	0	0	0	0	0	0	0	0	0	0	0	0	0	0	0	0	1	5	0	0	1	1	1	1	0	0	0	0	0	0	0	1	5	0	0	0	0	0	0	0	0
189	1		5	1	0	1	1	1	0	0	1	0	0	0	0	0	0	0	0	0	1	0	0	0	0	5	1	1	1	1	1	1	0	0	0	0	0	0	0	1	5	0	0	0	0	0	0	0	0
190	1		5	1	1	1	1	1	0	1	0	0	0	0	0	0	0	0	0	0	0	0	0	0	0	2	0	0	0	0	1	0	0	0	0	0	1	0	0	0	5	0	0	0	0	0	0	0	0
191	1		5	1	1	0	1	1	0	0	1	0	0	0	0	0	0	0	0	0	0	0	0	0	0	5	0	0	1	0	1	1	0	0	0	0	0	0	0	1	5	0	0	0	0	0	0	0	0
192	1		5	1	1	0	1	1	0	0	0	0	0	0	1	0	0	0	0	0	0	0	0	0	0	3	0	0	0	0	1	0	0	0	0	0	0	0	1	0	1	0	1	0	1	0	1	0	0
193	1		5	0	0	1	1	0	1	0	1	0	0	0	0	0	0	0	0	0	0	0	0	0	0	4	0	1	1	1	1	1	0	1	0	0	0	0	0	1	5	0	0	0	1	0	0	0	0
194	1		4	1	1	1	1	1	0	0	0	0	0	0	0	0	0	0	0	0	0	0	0	0	1	4	0	0	0	0	1	0	0	0	1	0	0	0	0	0	4	0	0	0	1	0	1	0	0
195	1		3	0	1	0	0	0	0	1	0	0	0	0	0	0	0	0	0	0	0	0	0	0	0	3	0	0	0	0	1	0	0	0	1	0	0	0	0	0	5	0	0	0	0	0	0	0	0
196	1	1	4	1	0	0	0	0	0	0	0	0	0	0	0	0	0	0	0	0	0	0	0	1	0	1	0	0	0	0	1	0	0	0	0	0	0	0	1	0	5	1	0	0	0	0	0	0	0
197	1	1	4	1	0	0	0	0	0	0	0	0	0	0	0	0	0	0	0	0	0	0	0	0	1	4	1	1	1	0	1	0	0	0	1	0	0	0	0	0	4	0	1	0	0	0	0	0	0
198	1		5	1	1	1	1	1	0	0	0	0	0	1	0	0	0	0	0	0	0	0	0	0	0	2	0	0	0	0	1	0	0	0	0	0	1	0	1	0	4	0	0	0	0	0	0	0	0
199	1		5	1	1	0	1	1	0	0	0	0	0	0	0	0	0	0	0	0	0	0	0	1	0	4	1	1	1	1	1	0	0	0	0	0	0	0	0	1	5	0	0	0	0	0	0	0	0
200	1		5	1	0	0	0	0	0	1	0	0	0	0	0	0	0	0	0	0	0	0	0	0	0	5	0	0	0	0	1	1	0	0	0	0	1	0	0	0	5	0	0	0	0	0	0	0	0
201	1	1	2	1	1	1	1	1	0	0	0	0	0	0	0	0	0	0	0	0	0	0	0	0	1	4	1	1	1	1	1	0	0	0	0	0	0	0	0	1	5	0	0	0	0	0	0	0	0
202	1		5	1	1	1	1	1	0	0	1	0	0	0	0	0	0	0	0	0	0	0	0	0	0	5	1	1	1	1	1	0	0	0	0	0	0	0	0	1	1	0	1	0	1	0	1	0	0
203	1		5	1	1	1	1	1	0	0	1	0	0	0	0	0	0	0	0	0	0	0	0	0	0	5	0	0	0	1	1	1	0	0	0	0	0	0	1	0	5	0	0	0	1	0	0	0	0
204	1		5	1	1	0	1	1	0	0	0	0	1	1	0	0	0	0	0	0	0	0	0	0	0	5	1	0	1	1	1	0	0	0	0	0	0	0	1	0	5	0	0	0	0	0	1	0	0
205	1		4	1	0	0	0	0	0	0	0	0	0	1	0	0	0	0	0	0	0	0	0	0	0	3	0	1	1	0	1	0	0	0	1	0	0	0	0	0	5	0	0	0	1	0	0	0	0
206	1	1	5	1	1	1	1	1	0	0	0	0	0	0	0	0	0	0	0	0	0	0	0	1	0	4	0	1	1	1	1	0	0	0	0	0	0	0	1	0	5	0	0	0	0	0	0	0	0
207	1		1	1	1	1	1	0	0	1	1	0	1	1	0	0	0	0	0	0	0	0	0	0	0	1	0	0	0	1	1	0	1	0	1	0	0	0	0	0	1	0	0	0	1	0	0	0	0
208	1		4	1	1	0	0	1	0	0	0	0	0	0	0	0	0	0	0	0	0	0	0	0	1	4	0	0	0	0	1	0	0	1	0	0	0	0	0	1	5	0	0	0	0	0	0	0	0
209	1		3	1	1	1	0	0	0	0	0	0	1	0	0	0	0	0	0	0	0	0	0	0	0	4	0	1	1	1	1	1	0	0	0	0	0	0	1	0	4	0	0	1	0	0	1	0	0
210	1		5	1	1	1	1	1	0	0	0	0	0	0	0	0	0	0	0	0	0	0	0	0	1	2	1	0	0	0	1	0	0	0	0	0	1	1	1	0	5	0	0	0	0	0	0	0	0
211	1		4	1	1	0	0	0	0	0	0	0	0	0	0	0	0	0	0	1	0	0	1	0	0	5	1	0	0	0	1	0	0	0	0	0	0	0	1	0	5	0	0	0	0	0	1	0	0
212	1		5	1	0	1	1	1	0	0	1	0	0	1	0	0	0	0	0	0	0	0	0	0	0	5	0	1	0	1	1	0	0	0	0	0	1	0	0	0	3	0	1	0	0	0	1	0	0
213	1		5	1	1	1	1	1	0	0	1	0	0	0	0	0	0	0	0	0	0	0	0	0	0	2	1	0	0	0	1	0	0	0	0	0	1	0	0	0	3	0	1	0	1	0	1	0	1
214	1		5	1	0	0	0	1	0	0	1	0	0	0	0	0	0	0	0	0	0	0	0	0	0	3	1	0	1	0	1	0	0	0	0	0	1	0	1	0	5	0	0	1	0	0	0	0	0
215	1		4	0	0	1	0	0	0	0	0	0	0	0	0	0	0	0	0	0	0	0	0	1	0	5	1	0	0	0	1	0	0	0	0	0	0	0	0	1	3	0	0	0	1	0	0	0	0
216	1		4	1	1	0	0	0	0	0	0	0	1	1	0	0	0	0	0	0	0	0	0	0	0	5	1	1	0	1	1	1	0	0	0	0	0	1	0	0	5	0	0	1	1	0	0	0	0
217	1		5	1	1	1	1	1	0	0	0	0	0	0	0	0	0	0	0	0	0	0	0	1	0	4	0	0	0	0	0	0	0	1	0	0	0	0	0	1	5	0	0	0	0	0	0	0	0
218	1		5	1	1	1	1	1	0	0	0	0	0	0	0	0	0	0	0	0	0	0	0	1	0	3	1	0	0	0	1	0	0	0	0	0	0	0	1	0	5	0	0	0	0	0	0	0	0
219	1		5	0	1	1	0	0	0	0	0	0	0	0	0	0	0	0	0	0	0	0	0	0	1	4	1	0	0	0	1	0	0	0	0	0	1	0	0	0	5	0	0	0	1	0	0	0	0
220	1		5	1	1	1	0	0	0	0	0	0	0	0	0	0	0	0	0	0	0	0	0	1	0	5	0	1	1	1	1	1	0	0	0	0	0	0	0	1	5	0	0	0	0	0	0	0	0
221	1		5	1	1	0	0	0	0	0	0	0	0	0	0	0	0	0	0	0	0	0	0	1	0	5	1	0	0	0	0	0	0	0	1	0	0	0	0	0	5	0	0	0	0	0	0	0	0
222	1		1	1	0	0	0	0	0	0	0	0	1	0	0	0	0	0	0	0	0	0	0	0	0	4	0	0	1	1	0	0	0	0	1	0	0	0	0	0	5	0	1	0	0	0	0	0	0
223	1		5	1	1	1	1	1	0	0	1	0	0	0	1	0	0	0	0	1	1	1	0	0	0	4	1	1	1	1	1	1	0	0	0	0	0	0	1	0	5	0	1	0	1	0	1	0	1
224	1		5	1	1	1	1	1	0	0	1	0	0	0	0	0	0	0	0	0	0	0	0	0	0	5	1	1	0	1	1	1	0	0	0	0	0	0	1	0	5	0	0	0	1	0	0	0	0
225	1		3	0	0	0	1	0	0	0	0	0	1	1	0	0	0	0	0	0	0	0	0	0	0	5	0	0	1	1	1	1	0	0	0	0	0	0	1	0	5	0	0	0	0	0	0	0	0
226	1	1	5	1	1	1	1	1	0	0	0	0	0	0	0	0	0	0	0	0	0	0	0	1	0	2	0	0	0	0	1	1	0	0	0	0	1	0	1	0	5	0	0	0	0	0	0	0	0
227	1		5	1	1	1	1	1	0	0	0	0	0	0	0	0	0	0	0	0	0	0	0	0	1	3	0	0	1	1	1	1	0	0	0	0	0	0	0	1	5	0	0	0	0	0	0	0	0
228	1		5	1	1	1	1	1	0	0	0	0	0	1	0	0	0	0	0	0	0	0	1	0	0	3	0	0	0	0	1	1	0	0	0	0	0	0	1	0	5	0	0	0	0	0	0	0	0
229	1		5	0	0	0	0	1	0	0	0	0	0	0	0	0	0	0	0	0	1	0	0	0	0	5	0	0	0	0	0	1	0	0	0	0	0	0	0	1	5	0	0	0	0	0	0	0	0
230	1		5	1	0	0	0	0	0	0	0	0	1	0	0	0	0	0	0	0	0	0	0	0	0	3	0	0	0	1	1	1	0	0	0	0	0	0	1	0	5	0	0	0	1	0	0	0	0
231	1		5	1	1	1	1	1	0	0	1	0	0	0	0	0	0	0	0	0	1	0	0	0	0	4	1	1	1	1	1	1	0	0	0	0	1	1	1	0	5	0	1	0	1	0	1	0	0
232	1		5	1	1	0	0	0	0	0	0	0	1	0	0	0	0	0	0	0	0	0	0	0	0	5	0	1	0	1	1	0	0	0	0	0	0	0	1	0	5	0	0	0	0	0	1	0	0
233	1	1	4	0	1	0	0	0	0	0	0	0	0	0	0	0	0	0	0	0	0	0	0	1	0	2	0	0	0	0	1	0	0	0	0	0	1	0	0	0	1	0	1	0	0	0	0	0	0
234	1		5	1	1	0	0	0	0	0	0	0	0	0	0	0	0	0	0	0	0	0	0	1	0	2	1	0	0	1	1	0	0	0	0	0	1	0	1	0	5	0	0	0	1	0	1	0	0
235	1		5	1	0	0	0	0	0	0	0	0	0	0	0	0	0	0	0	0	0	0	0	1	0	4	1	0	0	0	0	1	0	0	0	0	0	0	1	0	4	0	0	0	0	0	1	1	0
236	1		5	1	1	1	0	0	0	0	0	0	0	0	0	0	0	0	0	0	0	0	1	0	0	2	1	1	1	1	0	1	0	0	0	0	0	0	1	0	5	0	0	0	0	0	1	0	0
237	1	1	5	1	1	1	1	1	0	0	1	0	0	0	0	0	0	0	0	0	0	0	0	0	0	3	0	0	0	0	1	0	0	0	0	0	1	0	1	0	5	0	0	1	0	0	0	0	0
238	1		5	1	0	1	0	0	0	0	0	0	0	0	0	0	0	0	0	0	0	0	0	0	1	5	0	0	0	0	1	1	0	1	0	0	1	0	0	0	5	0	1	0	1	0	0	0	0
239	1		5	0	1	0	0	0	0	0	0	0	1	1	0	0	0	0	0	0	0	0	0	0	0	4	1	0	0	0	1	0	0	0	0	0	0	0	1	0	5	0	0	0	0	0	0	0	1
240	1		4	1	0	0	0	0	0	0	0	0	0	0	0	0	0	0	0	1	1	0	0	0	0	5	0	0	1	1	1	0	0	0	0	0	0	1	0	0	5	0	0	1	1	0	1	0	0
241	1		5	1	1	1	1	1	0	0	0	0	1	0	0	0	0	0	0	0	0	0	0	0	0	3	1	1	1	1	1	1	0	0	1	0	1	0	0	0	3	0	0	0	1	0	1	0	0
242	1		4	0	1	0	0	0	0	0	0	0	0	1	0	0	0	0	0	0	0	0	0	0	0	5	0	0	0	1	1	0	0	0	0	0	0	0	1	0	5	0	0	0	1	0	0	0	0
243	1		5	1	1	1	1	1	0	0	0	0	0	0	0	0	0	0	0	0	0	0	0	0	1	3	0	1	1	1	1	0	0	0	1	0	0	0	1	0	5	0	0	0	0	0	0	0	0
244	1		5	1	0	1	1	1	0	0	0	0	0	0	0	0	0	0	0	0	1	0	0	0	0	3	1	1	1	1	1	1	0	0	0	0	1	0	0	0	5	0	0	0	0	0	0	0	0
245	1		1	0	0	1	0	0	0	1	1	0	1	1	1	0	1	0	0	0	0	1	1	0	0	1	0	0	0	0	0	0	1	0	1	1	1	1	0	0	1	1	1	0	1	0	1	0	1
246	1		4	1	0	0	0	0	0	0	0	0	0	0	0	0	0	0	0	0	0	0	1	0	0	4	0	0	0	0	1	1	0	0	0	0	0	0	1	0	5	1	0	0	0	0	0	0	0
247	1		5	1	1	1	1	1	0	0	0	0	0	0	0	1	0	0	0	0	0	0	0	0	0	3	0	1	1	1	1	1	0	0	0	0	1	1	0	0	5	0	1	0	0	0	1	0	0
248	1		1	0	1	0	0	0	0	0	0	0	0	0	1	0	0	0	0	0	0	0	0	0	0	1	0	0	0	0	1	0	0	0	1	1	1	1	1	0	1	1	1	0	1	1	1	0	1
249	1	1	4	1	1	1	0	0	0	1	0	0	0	0	1	0	0	0	0	1	0	0	0	0	0	3	0	0	0	0	1	1	0	0	1	0	1	0	0	0	1	0	0	0	1	0	0	0	1
250	1		1	1	1	0	1	0	0	0	0	0	1	0	0	0	0	0	0	0	1	0	0	0	0	5	0	1	1	1	1	1	0	0	0	0	0	0	0	1	5	0	0	0	0	0	0	0	0
251	1		4	1	1	0	1	1	0	1	0	0	0	0	0	0	0	0	0	0	0	0	0	0	0	4	0	0	0	1	1	1	0	0	0	0	0	0	1	0	4	0	1	0	1	0	0	0	0
252	1		4	0	1	0	0	0	0	0	0	0	0	0	0	0	0	0	0	0	0	0	0	0	1	3	0	1	0	1	1	0	0	0	1	0	0	0	0	0	5	0	0	0	0	0	0	0	0
253	1		5	1	1	0	0	0	0	0	0	0	0	1	0	0	0	0	0	0	0	0	0	0	0	5	0	0	0	0	1	0	0	0	1	0	1	0	1	0	5	0	0	0	0	0	0	0	0
254	1		5	1	1	1	1	1	0	0	0	0	0	0	0	0	0	0	0	0	0	0	0	0	1	4	1	0	1	1	1	1	0	0	0	0	1	0	1	0	5	0	0	0	0	0	0	0	0
255	1	1	5	1	1	1	1	1	0	0	1	0	0	0	0	0	0	0	0	0	0	0	0	0	0	4	1	1	1	1	1	1	0	0	0	0	0	0	1	0	3	0	1	0	1	0	0	0	0
256	1		5	1	0	0	0	1	0	0	0	0	0	0	1	0	0	0	0	0	0	0	0	0	0	2	0	0	0	0	0	0	1	0	1	0	1	0	1	0	2	0	1	0	1	0	1	0	1
257	1		5	1	0	1	1	1	0	0	0	0	0	0	0	1	0	0	0	0	0	0	0	0	0	2	0	0	0	1	1	0	0	0	1	0	0	1	0	0	5	0	0	0	1	0	0	0	0
258	1		5	1	1	1	1	1	0	0	0	0	0	0	0	0	0	0	0	0	0	0	0	0	1	2	0	1	1	1	1	0	0	0	1	0	1	0	1	0	5	0	0	0	0	0	0	0	0
259	1		1	0	0	0	0	0	1	0	0	0	1	1	1	0	0	0	0	0	0	0	0	0	0	1	0	0	0	0	0	0	1	0	0	1	1	0	0	0	1	0	1	0	0	0	1	0	1
260	1		3	1	0	0	1	1	0	0	0	0	1	0	0	0	0	0	0	0	0	0	0	0	0	4	1	1	0	1	1	0	0	0	0	0	0	0	0	1	5	0	0	0	0	0	0	0	0
261	1		3	1	1	1	1	1	0	0	0	0	1	0	0	0	0	0	0	0	1	0	0	0	0	5	1	1	1	1	1	1	0	0	0	0	0	0	0	1	5	0	0	0	0	0	0	0	0
262	1		5	1	0	1	1	1	0	0	1	0	0	0	1	0	0	0	0	0	0	0	0	0	0	5	1	0	0	1	1	0	0	0	0	0	1	0	0	0	5	0	0	0	0	0	1	0	0
263	1		5	1	1	0	0	1	0	0	0	0	1	0	0	0	0	0	0	0	0	0	0	0	0	4	0	0	0	0	1	0	0	0	0	0	0	0	1	0	5	0	0	0	0	0	1	0	0
264	1		5	1	1	0	1	1	0	0	0	0	0	0	0	0	0	0	0	0	0	0	0	0	1	3	0	0	0	1	1	0	0	0	0	0	1	0	0	0	5	0	0	0	0	0	0	0	0
265	1		5	1	1	0	0	1	0	0	0	0	0	0	0	0	0	0	1	0	0	0	0	0	0	5	0	0	0	1	1	0	0	1	0	0	0	0	0	1	5	0	0	0	0	0	0	0	0
266	1		4	1	1	1	0	0	0	1	1	0	0	0	0	0	0	0	0	0	0	0	0	0	0	3	1	0	0	0	0	0	0	0	0	0	0	0	0	1	4	0	0	1	0	0	0	0	0
267	1		3	0	1	0	1	0	0	0	0	0	1	1	1	0	0	0	0	0	0	0	0	0	0	2	0	0	0	0	0	0	1	0	1	0	0	0	0	0	5	0	0	0	0	0	1	0	0
268	1	1	5	1	0	0	0	1	0	0	0	0	0	0	0	0	0	0	0	0	0	0	0	1	0	5	0	1	1	1	1	1	0	1	0	0	1	0	1	0	5	0	0	0	0	0	0	0	0
269	1		5	1	0	0	1	1	0	0	0	0	0	1	0	0	0	0	0	0	0	0	0	0	0	4	0	0	1	1	1	1	0	0	0	0	0	0	0	1	5	0	0	0	0	0	0	0	0
270	1	1	2	0	1	0	0	1	0	0	0	0	1	1	0	0	0	0	0	0	0	0	0	0	0	4	1	1	1	1	1	1	0	0	0	0	0	0	1	0	5	0	1	0	1	0	1	0	0
271	1		5	1	1	1	1	1	0	0	1	0	0	0	0	0	0	0	0	0	0	0	0	0	0	4	1	1	1	1	1	0	0	0	0	0	1	0	0	0	5	0	1	0	0	0	1	0	0
272	1		4	0	0	0	1	0	0	0	0	0	0	0	0	0	1	0	0	0	0	0	0	0	0	1	0	0	0	0	0	0	1	0	0	1	0	0	0	0	1	1	0	0	0	0	0	0	0
273	1	3	4	1	0	0	0	0	0	0	0	0	0	0	0	0	0	0	0	0	0	0	0	1	0	1	0	0	0	0	0	0	1	0	0	0	0	0	0	1	2	0	1	0	0	0	1	0	0
274	1		5	1	1	1	1	1	0	0	0	0	0	0	0	0	0	0	0	0	0	0	0	1	0	5	0	1	1	1	1	0	0	0	0	0	0	0	1	0	5	0	0	0	0	0	0	0	0
275	1		4	1	1	0	1	1	0	0	0	0	0	0	0	0	0	0	0	0	0	0	0	1	0	4	1	1	1	1	1	1	0	0	0	0	1	0	0	0	5	0	0	0	0	0	1	0	0
276	1		5	1	1	1	1	1	0	0	0	0	0	0	0	0	0	0	0	0	0	0	0	0	1	4	0	1	1	1	1	1	0	0	0	0	0	0	0	1	5	0	0	0	0	0	0	0	0
277	1		5	1	1	1	1	1	0	0	0	0	0	0	0	0	0	0	0	0	0	0	0	0	1	2	0	1	1	0	1	0	0	0	0	0	1	0	1	0	5	0	0	0	0	0	0	0	0
278	1	1	5	1	1	0	1	1	0	0	0	0	0	0	0	0	0	0	0	0	0	0	0	0	1	3	0	0	0	0	0	0	0	1	0	0	0	0	1	0	5	0	0	0	0	0	0	0	0
279	1		3	1	1	1	1	1	0	0	0	0	1	1	0	0	0	0	0	0	0	0	0	0	0	5	0	0	1	1	1	1	0	0	1	0	0	0	0	0	4	0	0	0	0	0	1	0	0
280	1		1	0	0	0	1	0	0	0	0	0	0	0	0	0	0	0	0	0	0	0	0	0	1	2	1	0	0	0	0	0	0	0	0	0	0	0	0	1	5	0	1	0	0	0	0	0	0
281	1		5	1	1	1	1	1	0	1	0	0	0	1	0	0	0	0	0	0	0	0	0	0	0	2	1	0	1	1	1	0	0	0	0	0	1	0	0	0	5	0	0	0	1	0	0	0	0
282	1		5	1	0	0	0	0	0	0	0	0	0	0	0	0	0	0	0	0	1	0	0	0	0	1	0	0	0	0	0	1	0	0	0	0	0	0	0	1	2	0	0	0	1	0	0	0	0
283	1		5	1	1	1	1	1	0	0	0	0	0	0	0	0	0	0	0	0	0	0	0	0	1	4	1	1	1	1	1	1	0	0	0	0	1	0	1	0	4	0	0	0	1	0	1	0	0
284	1		2	0	0	1	0	0	0	0	0	0	0	0	0	1	0	0	0	0	0	0	0	0	0	2	0	0	0	0	1	0	0	0	0	0	1	0	0	0	3	0	1	0	0	0	0	0	0
285	1		5	1	1	0	1	1	0	0	0	0	0	0	0	0	0	0	0	0	1	0	0	0	0	4	0	1	1	1	1	1	0	0	1	0	0	0	0	0	5	0	0	0	1	0	0	0	0
286	1		5	1	0	0	0	1	0	0	0	0	0	0	0	0	0	0	0	0	0	0	0	0	1	5	1	1	1	1	1	0	0	0	0	0	0	0	1	1	5	0	0	0	1	0	0	0	0
287	1	1	4	1	0	1	0	0	0	0	0	0	0	0	1	0	0	0	0	0	0	0	0	0	0	3	0	1	0	0	0	0	0	0	0	0	1	0	1	0	3	0	0	0	1	0	0	0	0
288	1		5	1	0	1	0	1	0	0	1	0	1	0	0	0	0	0	0	0	0	0	0	0	0	5	0	1	1	1	1	1	0	0	0	0	0	0	0	1	5	0	0	0	0	0	0	0	0
289	1		3	1	0	0	0	0	0	0	0	0	0	0	0	0	0	0	0	0	0	1	1	0	0	2	0	0	0	1	1	0	0	0	1	0	0	0	0	0	2	0	1	0	1	0	1	0	0
290	1		3	1	1	1	1	1	0	0	0	0	0	0	0	0	0	0	0	0	0	0	0	0	1	3	0	0	0	0	1	0	0	0	0	0	1	0	1	0	5	0	0	0	0	0	0	0	0
291	1		5	1	1	1	1	1	0	0	1	0	1	0	0	0	0	0	0	0	0	0	0	0	0	2	0	0	0	0	1	0	0	0	0	0	1	0	1	0	4	0	1	0	1	0	1	0	1
292	1		4	1	0	0	0	0	0	0	0	0	0	0	0	0	0	0	0	0	1	0	0	0	0	2	0	0	0	1	1	1	0	0	0	0	0	0	1	0	1	0	0	0	1	0	0	0	0
293	1		4	1	1	0	0	1	0	0	0	0	1	0	0	0	0	0	0	0	0	0	0	0	0	5	0	0	0	0	1	1	0	0	0	0	0	0	1	0	5	0	0	0	1	0	0	0	0
294	1		1	0	0	0	0	0	1	0	0	1	1	1	1	0	1	0	0	0	0	0	0	0	0	1	0	0	0	0	0	0	1	0	1	1	1	0	0	0	1	1	0	0	1	0	0	0	0
295	1		3	0	0	0	1	0	0	0	0	0	1	1	0	0	0	0	0	0	0	0	0	0	0	2	0	0	0	0	1	0	0	0	1	0	0	0	0	0	5	0	0	0	1	0	0	0	0
296	1		4	1	1	1	0	1	0	0	1	0	0	0	0	0	0	0	0	0	1	0	0	0	0	4	0	0	1	1	1	1	0	0	0	0	0	0	1	0	5	0	0	0	0	0	0	0	0
297	1		5	1	0	0	0	0	0	0	0	0	0	0	0	0	0	0	0	0	0	1	1	0	0	2	0	0	0	0	1	0	0	0	0	0	1	0	0	0	5	0	0	0	0	0	1	0	0
298	1	1	4	1	1	1	1	1	0	0	1	0	0	0	0	0	0	0	0	0	0	0	0	0	0	3	1	1	1	1	1	0	0	0	0	0	1	0	1	0	5	0	0	0	1	0	1	0	0
299	1	2	5	1	1	0	0	1	0	0	1	0	0	0	0	0	0	0	0	0	0	0	0	0	0	4	1	1	0	1	1	0	0	0	0	0	1	1	1	0	5	0	0	0	0	0	1	0	0
300	1	1	5	1	1	1	1	1	0	0	0	0	0	0	0	0	0	0	0	0	0	0	0	1	0	4	0	1	1	1	1	0	0	0	0	0	0	0	1	0	4	0	0	0	0	0	0	0	0
301	1		5	1	0	1	1	1	0	0	0	0	0	0	1	0	0	0	0	0	0	0	0	0	0	2	0	0	0	0	1	0	0	0	0	0	1	0	1	0	5	0	0	0	1	0	0	0	0
302	1		5	1	1	1	0	0	0	0	0	0	0	0	0	0	0	0	0	0	0	0	0	0	1	4	0	0	0	0	1	1	0	1	0	0	0	0	1	0	5	0	0	0	0	0	0	0	0
303	1		5	1	1	1	1	1	0	0	1	0	0	0	0	0	0	0	0	0	0	0	0	0	0	2	0	0	0	0	1	0	0	0	1	0	0	0	1	0	2	0	0	0	1	0	1	0	1
304	1		5	1	1	1	1	1	0	0	0	0	0	0	0	0	0	0	0	0	0	0	0	0	1	5	1	1	1	1	1	1	0	0	0	0	0	0	0	1	5	0	1	0	0	0	0	0	0
305	1		4	1	0	0	0	1	0	0	0	0	0	0	0	0	0	0	0	0	0	0	0	0	1	5	0	1	1	0	1	1	0	0	0	0	0	0	0	1	5	0	0	0	0	0	1	0	0
306	1		2	1	0	0	0	0	0	0	0	0	1	0	0	0	0	0	0	0	0	1	0	0	0	2	0	0	1	1	1	1	0	0	1	0	0	0	0	0	2	0	0	0	1	0	1	0	1
307	1		5	1	1	0	0	0	0	0	0	0	0	0	0	0	0	0	0	0	0	0	1	0	0	5	0	1	1	1	1	1	0	0	0	0	0	0	0	1	3	0	0	0	0	0	1	0	0
308	1	1	5	1	0	0	0	0	0	0	0	0	0	0	0	0	0	0	0	0	0	0	0	1	0	5	0	0	1	1	1	1	0	1	0	0	0	0	0	1	5	0	0	0	0	0	1	0	0
309	1		4	0	0	0	0	1	0	0	0	0	1	0	0	0	0	0	0	0	0	0	0	0	0	3	1	0	0	0	0	1	0	0	0	0	0	0	1	0	5	0	0	0	0	0	1	0	0
310	1		5	1	1	1	1	1	0	0	0	0	0	0	0	0	0	0	0	0	0	0	0	1	0	3	0	0	0	1	1	0	0	0	0	0	1	0	0	0	5	0	0	0	1	0	0	0	0
311	1		1	0	0	0	0	0	1	0	0	1	1	1	1	0	1	0	0	0	0	0	0	0	0	1	0	0	0	0	0	0	1	0	1	1	1	0	0	0	1	1	0	0	0	0	1	0	1
312	1		5	1	1	1	1	1	0	0	0	0	0	0	0	0	0	0	0	0	0	0	0	0	1	5	0	0	0	0	1	0	0	0	0	0	0	0	0	1	5	0	0	0	0	0	0	0	0
313	1		4	1	0	0	0	0	0	0	0	0	0	0	1	0	0	0	0	0	0	0	0	0	0	5	1	0	0	0	1	0	0	0	0	0	0	0	0	1	1	0	1	0	1	0	1	0	0
314	1		3	1	1	1	1	1	0	1	0	0	0	0	0	0	0	0	0	0	1	0	0	0	0	5	0	0	1	1	1	1	0	0	0	0	0	0	0	1	4	0	0	0	0	0	1	0	0
315	1		5	1	1	1	1	1	0	0	1	0	0	1	1	0	0	0	0	0	0	0	0	0	0	5	1	1	1	1	1	0	0	1	0	0	0	0	0	1	5	0	0	1	0	0	0	0	0
316	1		4	1	1	1	1	1	0	0	1	0	0	0	0	0	0	1	0	0	0	0	0	0	0	4	1	1	1	1	1	1	0	0	0	0	0	0	1	0	5	0	0	1	0	0	0	0	0
317	1		5	1	1	1	1	1	0	0	1	0	1	1	0	0	0	0	0	0	0	0	0	0	0	5	0	1	1	1	1	1	0	0	0	0	0	0	1	0	5	0	0	0	0	0	0	0	0
318	1		5	1	1	1	0	1	0	0	0	0	1	0	0	0	0	0	0	0	0	0	0	1	0	5	1	0	1	1	1	1	0	0	0	0	0	0	1	0	5	0	1	0	1	0	0	0	0
319	1	1	5	1	1	1	0	1	0	0	1	0	0	0	0	0	0	0	0	0	0	0	0	1	0	3	1	1	1	1	1	1	0	0	0	0	1	1	1	0	5	0	1	1	0	0	0	0	0
320	1		2	0	1	0	0	0	0	0	0	0	0	1	0	0	0	0	0	0	0	0	0	0	0	2	0	1	0	0	0	0	0	0	1	0	0	0	0	0	2	0	0	0	1	0	0	0	0
321	1		4	0	1	1	1	0	0	0	0	0	0	0	0	0	0	0	0	0	0	0	0	1	0	4	1	0	0	0	1	0	0	0	0	0	1	0	0	0	3	0	1	0	1	0	0	0	0
322	1		4	0	0	0	0	0	1	0	0	0	0	0	0	0	0	0	0	0	0	0	0	1	0	3	0	0	0	0	1	0	0	0	1	0	0	0	0	1	1	0	0	0	1	0	0	0	1
323	1		4	1	1	1	1	0	0	0	1	0	0	0	0	0	0	0	0	1	0	0	0	0	0	2	0	0	0	0	1	0	0	0	0	0	1	0	1	0	5	0	0	1	1	0	0	0	0
324	1		5	1	1	1	1	1	0	0	0	0	0	0	0	0	0	0	0	0	0	0	0	1	0	3	0	0	0	1	1	0	0	0	0	0	0	0	1	0	5	0	0	0	1	0	0	0	0
325	1		5	1	1	1	1	1	0	0	0	0	1	0	0	0	0	0	0	1	0	0	0	0	0	4	0	0	0	1	1	0	0	0	0	0	0	0	0	1	5	0	0	0	0	0	0	0	0
326	1		4	1	0	1	0	1	0	0	0	0	1	1	0	0	0	0	0	0	0	0	0	0	0	4	1	1	1	1	1	0	0	0	0	0	1	0	1	0	5	0	0	0	0	0	0	1	0
327	1		4	1	0	1	0	0	0	0	0	0	0	1	0	0	0	0	0	0	0	0	0	0	0	2	0	0	0	0	0	0	1	0	1	0	0	0	0	0	4	1	0	0	0	0	0	0	0
328	1		3	1	0	0	0	1	0	0	0	0	0	0	0	0	0	0	0	0	1	0	0	0	0	4	0	1	0	0	1	0	0	0	0	0	0	0	0	1	5	0	0	0	0	0	0	0	0
329	1		4	0	1	0	0	1	0	0	0	0	0	1	0	0	0	0	0	0	0	0	0	0	0	5	0	0	0	1	1	0	0	0	0	0	0	1	1	0	5	0	0	0	0	0	1	0	0
330	1		3	0	1	0	0	0	0	0	0	0	0	0	1	0	1	0	0	0	0	0	0	0	0	1	0	0	0	0	0	0	1	0	1	1	0	0	0	0	4	1	0	0	0	0	0	0	0
331	1		4	1	1	0	1	1	0	0	0	0	1	1	0	0	0	0	0	0	0	0	0	0	0	5	0	1	1	1	1	0	0	0	0	0	0	1	1	0	5	0	0	0	0	0	0	0	0
332	1		3	1	1	1	0	0	0	1	1	0	0	0	0	0	0	0	0	0	0	0	1	0	0	3	0	1	0	1	1	0	0	0	1	0	0	0	1	0	5	0	0	0	0	0	1	0	0
333	1	1	4	1	0	1	0	1	0	0	0	0	0	0	0	0	0	0	0	0	0	0	0	1	0	5	0	0	0	0	1	0	0	1	0	0	0	0	1	0	3	0	0	0	1	0	0	0	0
334	1		5	0	1	0	0	0	0	0	0	0	1	0	0	0	0	0	0	0	0	0	0	0	0	3	0	0	0	0	1	0	0	0	1	0	0	0	0	0	5	0	0	0	0	0	1	0	0
335	1		5	1	1	1	1	1	0	0	1	0	0	0	0	0	0	0	0	1	0	0	0	0	0	3	0	1	0	0	1	0	0	0	1	0	0	0	1	0	5	0	0	1	0	0	0	0	0
336	1		5	1	0	0	0	0	0	0	0	0	1	0	0	0	0	0	0	0	0	0	0	0	0	4	0	1	1	1	1	0	0	0	0	0	1	1	1	0	5	1	0	0	0	0	0	0	0
337	1		4	1	1	1	1	1	0	0	0	0	0	0	0	0	0	0	0	0	1	0	0	0	0	5	1	1	0	0	1	0	0	0	0	0	0	0	1	0	5	0	0	0	1	0	0	0	0
338	1		5	1	0	0	0	0	0	0	1	0	1	1	1	0	0	0	0	0	0	0	1	1	0	1	0	0	0	0	0	0	0	1	1	1	1	0	0	0	1	0	1	0	1	0	1	0	1
339	1		5	1	1	0	1	1	0	0	1	0	1	0	1	0	0	0	0	0	0	0	0	0	0	5	0	1	1	1	1	0	0	0	0	0	0	0	0	1	5	0	1	0	0	0	1	0	0
340	1		4	1	1	1	0	1	0	0	0	0	0	1	0	0	0	0	0	0	0	0	0	0	0	5	0	1	0	1	1	1	0	0	0	0	0	0	1	0	1	0	1	0	1	0	0	0	0
341	1		4	1	0	0	0	0	0	0	0	0	1	1	0	0	0	0	0	0	1	0	0	0	0	4	0	0	0	0	0	1	0	0	0	0	0	0	1	0	5	0	0	0	0	0	1	0	0
342	1		4	1	0	0	0	0	0	0	0	0	0	0	0	0	0	0	0	0	0	0	0	0	1	2	1	0	0	0	0	0	0	0	1	0	0	0	0	0	5	0	0	0	0	0	0	0	0
343	1		5	1	0	0	0	1	0	0	0	0	0	0	0	0	0	0	0	0	1	0	0	0	0	5	1	1	1	0	1	1	0	0	0	0	0	0	1	0	5	0	0	0	0	0	0	0	0
344	1		4	1	1	1	1	1	0	1	1	0	0	0	0	0	0	0	0	0	0	0	1	0	0	4	1	0	1	1	0	1	0	0	0	0	0	0	1	0	5	0	0	0	0	0	0	0	0
345	1		5	1	1	1	1	1	0	0	1	0	0	0	0	1	0	0	0	0	0	0	0	0	0	3	0	1	1	1	1	1	0	0	1	0	0	0	0	0	5	0	0	0	0	0	0	0	0
346	1		5	1	0	1	1	1	0	0	0	0	0	0	0	0	0	0	0	0	0	0	0	0	1	5	1	1	1	1	1	1	0	0	0	0	0	0	0	1	5	0	0	0	0	0	0	0	0
347	1		4	1	1	0	1	0	0	0	0	0	1	1	0	0	0	0	0	0	1	0	0	0	0	5	1	0	0	1	1	0	0	0	0	0	0	0	0	1	1	1	0	0	1	0	0	0	0
348	1		5	1	1	1	1	1	0	0	1	0	0	0	0	0	0	0	0	0	0	0	0	0	0	5	1	1	1	1	0	0	0	0	0	0	0	0	1	0	5	0	0	0	0	0	0	0	0
349	1	1	5	1	0	0	0	0	0	0	0	0	0	0	0	1	0	0	0	0	0	0	0	0	0	2	1	1	1	1	1	1	0	0	0	0	0	0	0	1	5	0	0	0	1	0	0	0	0
350	1		5	1	0	0	0	0	0	0	0	0	0	0	0	0	0	0	0	0	0	0	0	1	0	5	1	0	0	0	0	1	0	0	0	0	0	0	1	0	5	0	0	0	0	0	0	0	0
351	1		5	1	0	0	0	0	0	0	0	0	0	0	0	0	0	0	0	0	0	0	0	0	1	3	1	0	0	1	1	0	0	0	0	0	0	0	1	1	5	0	0	0	0	0	0	0	0
352	1		3	0	1	0	0	1	0	0	0	0	0	0	0	0	0	0	0	0	0	0	0	1	0	4	1	0	0	0	1	0	0	0	0	0	1	0	0	0	2	0	0	0	1	0	0	0	0
353	1		5	1	1	0	0	0	0	0	0	0	0	0	0	0	0	0	0	0	0	0	0	0	1	5	0	0	0	0	1	0	0	0	0	0	0	0	0	1	5	0	0	0	0	0	0	0	0
354	1		4	1	1	0	1	1	0	0	0	0	1	1	0	0	0	0	0	0	0	0	0	0	0	2	0	0	0	0	1	0	0	0	1	0	1	0	0	0	5	0	0	0	1	0	0	0	0
355	1		5	1	0	0	0	1	0	0	0	0	1	0	0	0	0	0	0	0	0	0	0	0	0	5	0	1	1	1	1	1	0	0	0	0	0	0	1	0	5	0	0	0	0	0	0	0	0
356	1		5	1	0	0	0	1	0	0	1	0	0	0	0	0	0	0	0	0	0	0	0	0	0	5	1	1	1	1	1	1	0	0	0	0	0	0	1	0	5	0	0	0	1	0	0	0	0
357	1		3	1	0	0	0	0	0	1	0	0	0	0	0	0	0	0	0	0	0	0	0	0	0	2	0	0	1	0	0	0	0	0	1	0	0	0	0	0	2	0	0	0	1	0	0	0	0
358	1		5	1	0	0	1	1	0	0	0	0	0	0	0	0	0	0	0	0	0	0	0	0	1	2	1	0	0	0	0	0	0	0	0	0	0	1	0	0	4	0	0	0	0	0	1	0	0
359	1	1	5	1	1	0	1	1	0	0	0	0	0	0	0	0	0	0	0	0	0	0	0	1	0	3	0	0	0	0	1	0	0	0	0	0	0	0	0	1	5	0	0	0	0	0	0	0	0
360	1		5	1	1	1	1	1	0	0	0	0	0	0	0	0	0	0	0	0	0	0	0	1	0	5	0	0	0	1	1	0	0	0	0	0	1	0	1	0	5	0	0	0	1	0	0	1	0
361	1	1	1	1	1	0	0	0	0	0	0	0	0	0	1	0	0	0	0	0	0	0	0	0	0	3	1	1	1	1	1	1	0	0	0	0	1	0	1	0	3	0	1	0	1	1	1	0	0
362	1		3	1	1	0	0	1	0	0	0	0	0	0	0	0	0	0	0	0	0	0	0	0	1	2	0	0	0	1	1	1	0	0	0	0	0	0	0	1	5	0	0	0	0	0	1	0	0
363	1		5	1	1	1	1	1	0	0	0	0	0	0	1	0	0	0	0	0	0	0	0	0	0	5	1	1	1	1	1	1	0	0	0	0	0	0	0	1	5	0	0	0	0	0	0	0	0
364	1		5	1	0	0	0	1	0	0	0	0	1	0	0	0	0	0	0	0	0	0	0	0	0	5	0	0	0	1	1	0	0	0	0	0	1	0	0	0	5	0	0	0	0	0	0	0	0
365	1		1	0	0	0	0	0	1	0	0	0	0	0	0	0	0	0	0	0	0	0	0	0	1	1	0	0	0	0	0	0	1	0	0	1	0	0	0	0	2	1	1	1	1	0	0	0	0
366	1		4	1	1	1	1	1	0	0	0	0	0	0	0	0	0	0	0	0	0	0	0	1	0	4	1	1	1	1	1	1	0	0	0	0	0	0	1	0	5	0	0	0	0	0	0	0	0
367	1		2	1	0	1	0	0	0	0	1	0	1	1	0	0	0	0	0	0	0	0	0	0	0	2	0	0	0	0	1	0	0	0	1	0	1	0	1	0	5	0	0	1	1	0	0	0	0
368	1		5	1	1	0	0	1	0	0	0	0	0	0	0	0	0	0	0	0	0	0	0	0	1	4	1	1	1	1	1	1	0	1	0	0	0	0	0	1	5	0	0	0	0	0	0	0	0
369	1	1	5	1	0	0	0	0	0	0	0	0	0	0	0	0	0	0	0	0	0	0	0	1	0	5	1	0	0	0	0	0	0	0	0	0	0	0	1	0	5	0	0	0	0	0	0	0	0
370	1		5	1	1	0	1	1	0	0	0	0	0	0	0	0	0	0	0	0	0	0	0	1	0	4	0	0	1	1	1	0	0	0	0	0	0	0	1	0	5	0	0	0	0	0	0	0	0
371	1	4	5	1	0	0	0	0	0	0	1	0	0	0	0	0	0	0	0	0	0	0	0	0	0	3	1	0	0	0	1	0	0	0	0	0	0	1	1	0	4	0	0	0	0	0	0	0	0
372	1		4	1	1	1	1	1	1	0	1	0	0	0	0	0	0	0	0	1	0	0	0	0	0	5	0	1	1	1	1	0	0	0	1	0	0	0	1	0	5	0	0	0	0	0	0	0	0
373	1		3	1	1	0	0	0	0	0	0	0	0	0	1	0	0	0	0	0	0	0	0	0	0	4	0	0	0	0	1	0	0	0	0	0	0	0	1	0	5	0	0	0	0	0	0	0	0
374	1		3	0	0	1	1	0	0	0	0	0	0	0	0	0	0	0	0	0	1	0	0	0	0	1	0	0	0	1	1	1	0	0	0	0	0	0	0	1	5	0	0	0	0	0	1	0	0
375	1		5	1	1	1	1	1	0	0	0	0	0	0	0	0	0	0	0	0	0	0	0	0	1	5	0	0	0	0	0	0	0	1	0	0	0	0	0	1	5	0	0	0	0	0	0	0	0
376	1		3	1	0	0	0	0	0	0	0	0	0	0	1	0	0	0	0	0	0	0	0	0	0	3	0	0	1	0	1	0	0	0	0	0	0	0	1	0	5	0	0	0	0	0	0	0	0
377	1		5	0	1	0	0	0	0	0	0	0	0	0	0	0	0	0	0	0	1	0	0	0	0	5	0	0	0	0	1	0	0	0	0	0	0	0	1	0	5	0	0	0	0	0	0	0	0
378	1		5	1	1	1	1	1	0	0	0	0	0	0	0	0	0	0	0	0	0	0	0	1	0	4	0	0	0	1	1	0	0	0	1	0	0	0	1	0	5	0	0	0	0	0	0	0	0
379	1		2	1	1	0	0	0	0	0	0	0	1	0	0	0	0	0	0	0	0	0	0	0	0	2	0	1	0	0	0	0	0	0	1	0	0	0	0	0	5	0	1	0	0	0	0	0	0
380	1	1	5	1	1	0	0	1	0	0	0	0	0	0	0	0	0	0	0	0	0	0	0	0	1	4	0	0	0	0	1	0	0	0	0	0	0	0	1	0	5	0	0	0	0	0	0	0	0
381	1	1	4	1	0	0	0	0	0	0	0	0	0	0	1	0	0	0	0	1	0	0	0	0	0	4	0	0	0	0	1	1	0	1	0	0	0	0	0	1	5	0	0	0	0	0	0	0	0
382	1		1	0	0	0	0	1	0	0	0	0	1	0	0	0	0	0	0	0	0	0	0	0	0	3	0	0	0	1	1	0	0	0	0	0	0	0	0	1	5	0	0	0	0	0	0	0	0
383	1		3	1	0	0	0	0	0	0	0	0	0	0	0	0	0	0	0	0	0	0	0	0	1	1	0	0	0	0	1	0	0	0	0	0	0	0	1	0	5	0	0	0	0	0	0	0	0
384	1		5	0	0	0	0	1	0	0	0	0	0	0	0	0	0	0	0	0	0	0	0	0	1	5	0	0	0	0	1	0	0	0	1	0	0	0	1	0	5	0	0	0	0	0	0	0	0
385	1		5	1	1	1	1	1	0	0	0	0	0	1	0	0	0	0	0	0	0	0	0	0	0	2	0	0	0	0	0	0	1	0	1	0	1	0	0	0	1	0	1	0	1	0	1	0	0
386	1		5	1	0	1	0	1	0	0	1	0	0	0	0	0	0	0	0	0	0	0	0	0	0	4	0	1	0	0	1	0	0	1	0	0	1	1	1	0	3	0	0	0	1	0	1	0	0
387	1		4	1	1	0	1	1	0	0	0	0	1	0	0	0	0	0	0	0	0	0	0	0	0	4	1	0	1	0	1	0	0	0	0	0	0	0	1	0	5	0	0	0	1	0	0	0	0
388	1		5	1	1	1	1	1	0	0	1	0	0	0	0	0	0	0	0	0	0	0	0	0	0	5	1	0	0	0	1	0	0	0	0	0	1	0	0	0	3	0	0	0	1	0	0	0	0
389	1		4	1	1	1	1	1	0	0	0	0	0	0	0	0	0	0	0	0	0	0	0	0	1	5	1	0	1	0	1	1	0	0	0	0	1	0	0	0	5	0	0	0	0	0	0	0	0
390	1		3	0	1	0	0	1	0	0	0	0	0	0	0	0	0	0	0	0	0	0	0	1	0	4	1	0	0	0	0	0	0	0	0	0	0	0	1	0	5	0	0	0	0	0	1	0	0
391	1		5	1	1	0	1	1	0	0	0	0	0	1	0	0	0	0	0	0	0	0	0	0	0	5	1	1	1	1	1	1	0	0	0	0	0	0	0	1	5	0	0	0	1	0	1	0	0
392	1		5	0	0	0	0	1	0	0	0	0	1	0	0	0	0	0	0	0	0	0	0	0	0	4	0	1	1	1	1	0	0	0	1	0	0	0	0	0	5	0	0	0	0	0	0	0	0
393	1		5	1	1	0	0	1	0	0	1	0	0	0	0	0	0	0	0	0	0	0	0	0	0	5	0	0	0	0	1	0	0	0	0	0	0	0	1	0	5	0	0	0	0	0	0	0	0
394	1	1	5	1	1	0	0	1	0	0	0	0	0	0	0	0	0	0	0	0	0	0	0	0	1	2	0	0	0	1	1	1	0	0	0	0	0	0	1	0	5	0	0	0	0	0	0	0	0
395	1		5	1	0	0	1	1	0	0	0	0	0	0	0	0	0	0	0	0	0	0	0	0	1	5	0	0	0	1	1	1	0	1	0	0	0	0	1	0	5	0	0	0	0	0	0	0	0
396	1		4	1	0	0	0	0	0	0	1	0	0	0	0	0	0	0	0	0	0	0	0	0	0	3	0	0	0	1	0	0	0	0	0	0	0	0	1	0	5	0	1	0	0	0	1	0	0
397	1		5	1	1	0	0	1	0	0	1	0	0	0	0	0	0	0	0	0	0	0	0	0	0	3	0	0	1	1	0	0	0	0	1	0	0	0	1	0	5	0	0	0	0	0	0	0	0
398	1		5	1	0	1	1	1	0	0	0	0	0	0	0	0	0	0	0	0	0	0	0	0	1	4	1	0	0	1	1	1	0	1	0	0	0	0	0	1	5	0	0	0	0	0	0	0	0
399	1		5	1	1	0	1	1	0	0	0	0	0	0	0	0	0	0	0	0	0	0	0	0	1	4	1	0	1	1	1	0	0	0	0	0	0	0	1	0	5	0	0	0	0	0	0	0	0
400	1		5	1	1	0	0	1	0	0	0	0	0	0	0	1	0	0	0	0	0	0	0	0	0	3	0	0	0	1	1	1	0	0	0	0	0	1	1	0	3	0	0	0	1	0	1	0	1
401	1	1	5	1	1	1	1	1	0	0	0	0	1	0	0	0	0	0	0	0	0	0	0	0	0	3	0	0	0	0	1	0	0	0	1	0	1	0	1	0	5	0	0	0	0	0	0	0	0
402	1		5	1	1	0	0	1	0	0	1	0	0	0	0	0	0	0	0	0	0	0	0	0	0	5	0	0	1	1	1	1	0	1	0	0	0	1	0	0	3	0	1	0	1	0	1	0	1
403	1		5	1	0	0	0	1	1	0	0	0	0	0	0	1	0	0	0	0	0	0	0	0	0	2	0	0	0	0	1	0	0	1	0	0	1	0	0	1	5	0	0	0	0	0	0	0	0
404	1		5	1	1	0	1	1	0	0	0	0	0	0	0	0	0	0	0	0	0	0	0	1	0	4	0	1	1	1	1	0	0	1	0	0	0	0	1	0	5	0	0	0	0	0	0	0	0
405	1		5	1	0	0	0	1	0	0	0	0	1	0	0	0	0	0	0	0	0	0	0	0	0	5	0	0	0	1	1	1	0	0	0	0	1	0	1	0	5	0	0	0	0	0	0	0	0
406	1		4	1	1	0	1	0	0	0	1	0	0	0	0	0	0	0	0	0	0	1	1	0	0	3	0	1	0	0	0	0	0	0	0	0	0	0	1	0	4	0	0	0	0	0	0	0	0
407	1		3	1	0	0	0	0	0	0	1	0	0	0	0	0	0	0	0	0	0	0	0	0	0	2	1	0	0	0	0	0	0	0	0	0	0	0	1	0	5	0	0	0	0	0	0	0	0
408	1		2	0	0	0	0	0	1	0	0	0	0	0	0	1	0	0	0	0	0	0	0	0	0	5	1	0	1	0	1	0	0	0	0	0	0	1	0	0	5	0	0	0	0	0	0	0	0
409	1		4	1	0	0	0	1	0	0	0	0	0	1	0	0	0	0	0	0	0	0	0	0	0	4	0	0	1	1	1	0	0	0	0	0	0	0	1	0	5	0	0	1	0	0	1	0	0
410	1	1	5	1	1	1	1	0	0	0	0	0	0	0	0	0	0	0	0	0	0	0	0	0	1	5	1	0	0	1	1	1	0	0	0	0	0	0	0	1	4	0	0	0	1	0	0	0	0
411	1		5	1	1	1	0	1	0	0	0	0	0	0	0	0	0	0	0	0	0	0	0	0	1	4	1	1	1	1	1	0	0	0	0	0	1	0	1	0	5	0	0	0	0	0	0	0	0
412	1		3	1	1	0	0	0	0	1	1	0	0	0	0	0	0	0	0	0	0	0	0	0	0	2	1	0	0	0	0	0	0	0	0	0	1	0	0	0	5	0	0	0	0	0	0	0	0
413	1		5	1	1	0	0	1	0	0	1	0	0	0	0	0	0	0	0	0	1	0	0	0	0	5	1	1	1	1	1	1	0	0	0	0	0	0	1	0	5	0	0	0	0	0	1	0	0
414	1		5	1	1	1	1	1	0	0	0	0	0	0	0	0	0	0	0	0	0	0	0	1	0	4	0	1	1	1	1	0	0	0	0	0	1	0	0	0	5	0	0	0	0	0	0	0	0
415	1		5	0	1	0	0	0	0	0	0	0	0	0	1	0	0	0	0	0	0	0	0	0	0	4	0	0	0	1	1	0	0	0	0	0	1	0	0	0	3	0	0	0	1	0	1	0	0
416	1		5	0	0	1	0	0	0	0	0	0	1	1	1	0	1	0	0	0	0	0	0	0	0	1	0	0	0	0	0	0	1	0	1	1	1	0	0	0	1	1	0	0	0	0	0	0	0
417	1		4	0	0	0	0	1	0	0	0	0	0	1	0	0	0	0	0	0	0	0	0	0	0	3	1	0	0	0	0	0	0	0	0	0	1	0	0	0	5	0	0	0	0	0	0	0	0
418	1		4	1	0	0	0	0	0	0	1	0	0	0	0	0	0	0	0	0	0	0	0	0	0	3	0	1	0	1	0	0	0	0	1	0	0	0	0	0	5	0	0	0	0	0	0	0	0
419	1		5	1	1	0	0	1	0	0	0	0	1	1	0	0	0	0	0	0	0	1	0	0	0	3	0	1	1	1	1	1	0	0	1	0	0	0	1	0	5	0	0	0	0	0	0	0	0
420	1		4	0	1	0	0	0	0	0	0	0	0	0	0	0	1	0	0	0	0	0	0	0	0	1	0	0	0	0	0	0	1	0	0	1	0	0	0	0	4	1	0	0	0	0	0	0	0
421	1		5	1	0	1	1	1	0	0	0	0	0	0	0	0	0	0	0	0	0	0	0	0	1	3	1	0	0	0	1	0	0	0	0	0	0	0	0	1	5	0	0	0	1	0	0	0	0
422	1		2	0	0	1	0	0	0	0	0	0	0	0	0	0	0	0	0	0	0	0	0	0	1	4	0	0	1	1	1	1	0	0	0	0	0	0	1	0	5	0	1	0	1	0	0	0	0
423	1		2	0	0	0	0	1	0	0	0	0	1	0	0	0	0	0	0	0	0	0	0	0	0	3	0	1	0	1	1	0	0	0	0	0	1	0	1	0	5	0	0	0	0	0	0	0	0
424	1		4	1	1	1	1	1	0	0	0	0	1	0	0	0	0	0	0	0	0	0	0	0	0	2	0	1	1	1	1	1	0	0	0	0	0	0	0	1	5	0	0	0	0	0	0	0	0
425	1		3	1	1	1	1	1	0	0	0	0	1	1	0	0	0	0	0	0	0	0	0	0	0	3	0	0	0	1	1	0	0	0	0	0	0	0	1	0	5	0	0	0	0	0	0	0	0
426	1		3	1	1	0	0	0	0	0	0	0	1	1	0	0	0	0	0	0	0	0	0	0	0	3	0	0	0	1	0	0	0	0	0	0	0	0	1	0	5	0	0	0	0	0	0	0	0
427	1		5	0	0	1	0	0	0	0	0	0	1	0	0	0	0	0	0	0	0	0	0	0	0	1	0	0	0	0	0	0	1	0	1	0	0	0	0	0	5	0	0	0	0	0	0	0	0
428	1	1	4	1	1	0	0	0	0	0	0	0	0	0	0	0	0	0	0	0	0	0	0	1	0	4	0	0	1	1	1	0	0	0	0	0	0	0	1	0	5	0	0	0	0	0	0	0	0
429	1		5	1	1	1	1	1	0	0	0	0	0	0	0	0	0	0	0	0	0	0	0	0	1	5	0	0	0	0	1	0	0	0	0	0	0	0	1	0	5	0	0	0	0	0	0	0	0
430	1		4	0	0	1	0	0	0	0	0	0	0	0	1	1	1	0	0	0	0	0	0	0	0	1	0	0	0	0	0	0	1	0	0	0	0	0	0	1	1	1	0	0	0	0	1	0	0
431	1		5	1	0	0	0	0	0	0	1	0	0	0	0	0	0	0	0	0	0	0	0	0	0	2	0	0	0	0	1	0	0	0	0	0	0	0	1	0	5	0	0	1	0	0	0	0	0
432	1		3	1	1	0	0	0	0	0	0	0	0	1	0	0	0	0	0	0	0	0	0	0	0	4	1	0	0	1	1	1	0	0	0	0	0	0	1	0	5	0	0	0	0	0	0	0	0
433	1		3	1	1	0	0	1	0	0	0	0	0	1	0	0	0	0	0	0	0	0	0	0	0	3	0	1	0	0	1	1	0	0	0	0	1	1	1	0	5	0	0	0	0	0	0	1	0
434	1		3	1	1	0	0	0	0	0	0	0	1	1	0	0	0	0	0	0	0	0	0	0	0	5	0	1	1	1	1	1	0	1	0	0	0	0	1	0	3	0	0	0	1	0	0	0	0
435	1		2	0	0	0	0	1	0	0	0	0	1	1	0	0	0	0	0	0	0	0	0	0	0	4	0	1	1	1	1	0	0	0	0	0	0	0	1	0	4	0	1	0	0	0	0	0	0
436	1	1	5	1	1	0	1	1	0	0	0	0	0	0	0	0	0	0	0	0	0	0	0	1	0	4	0	1	0	0	1	0	0	0	0	1	0	0	0	0	1	0	1	0	1	0	1	0	1
437	1		5	1	0	0	0	0	0	0	0	0	1	1	0	0	0	0	0	0	0	0	0	0	0	1	0	0	0	1	0	0	0	0	1	0	0	0	0	0	5	0	0	0	1	0	0	0	0
438	1		4	1	1	1	1	1	0	0	0	0	0	0	0	0	0	0	0	0	1	0	0	0	0	5	0	0	1	1	1	1	0	0	0	0	0	0	1	0	5	1	0	0	0	0	1	0	1
439	1		5	1	0	0	0	1	0	0	0	0	0	0	0	1	0	0	0	0	0	0	0	0	0	4	1	1	0	0	1	1	0	0	0	0	1	0	0	0	5	0	0	0	0	0	0	0	0
440	1	1	5	1	1	1	1	1	0	0	1	0	0	0	0	0	0	0	0	0	0	0	0	0	0	5	1	0	0	0	0	1	0	0	0	0	0	0	1	0	5	0	0	0	0	0	0	0	0
441	1		5	1	1	1	1	1	0	0	0	0	0	0	0	0	0	0	0	0	0	0	0	0	1	1	0	0	0	0	0	0	1	0	0	0	0	0	1	0	5	1	0	0	0	0	0	0	0
442	1	1	4	0	0	0	0	1	0	0	0	0	0	0	0	0	0	0	0	0	0	0	0	1	0	4	0	1	0	0	1	0	0	0	0	0	0	0	1	0	5	0	0	0	1	0	0	0	0
443	1		3	1	0	0	1	0	0	0	0	0	1	1	0	0	0	0	0	0	0	0	0	0	0	3	1	1	1	1	1	1	0	0	0	0	0	0	1	0	5	0	0	0	0	0	0	0	0
444	1		2	0	1	0	0	0	0	0	0	0	0	0	0	0	0	0	0	0	1	0	0	0	0	3	0	0	1	1	1	0	0	0	0	0	0	0	1	0	3	0	0	0	0	0	0	0	0
445	1		4	1	1	1	1	1	0	0	1	0	0	1	0	0	0	0	0	0	0	0	0	0	0	5	0	1	1	1	1	1	0	0	1	0	0	0	0	0	5	0	0	1	0	0	0	0	0
446	1		5	1	1	1	1	1	0	0	0	0	1	0	0	0	0	0	0	0	0	0	0	0	0	5	0	0	0	1	1	1	0	0	0	0	0	0	1	0	5	0	0	0	0	0	0	1	0
447	1		4	0	0	0	1	0	0	0	0	0	0	0	0	0	0	0	0	0	0	0	0	1	0	1	0	0	0	0	1	0	0	0	0	0	0	0	1	0	5	0	0	0	0	0	0	0	0
448	1		4	1	1	1	1	0	0	1	0	0	0	0	0	0	0	0	0	0	0	0	0	0	0	4	1	0	0	1	1	0	0	0	1	0	1	0	0	0	5	0	0	0	0	0	1	1	0
449	1	1	5	1	0	0	0	1	0	0	0	0	0	0	0	0	0	0	0	0	0	0	0	1	0	5	0	1	1	1	1	0	0	0	0	0	0	0	1	0	5	1	0	0	0	0	0	0	0
450	1		5	1	1	0	1	1	0	0	0	0	0	0	0	0	0	0	0	0	0	0	0	1	0	4	0	0	0	1	1	0	0	0	0	0	0	0	1	0	5	0	0	0	0	0	0	0	0
451	1		2	1	0	1	1	1	0	0	0	0	0	0	0	0	0	0	0	0	0	0	0	0	1	5	1	0	0	1	1	0	0	0	0	0	0	0	0	1	5	0	0	0	0	0	0	0	0
452	1		5	1	1	0	0	0	0	0	0	0	0	0	1	0	0	0	0	0	0	0	0	0	0	2	1	1	1	1	1	0	0	0	0	0	1	0	1	0	3	0	1	0	1	0	1	0	0
453	1		5	1	0	0	0	0	0	0	0	0	1	1	0	0	0	0	0	0	0	0	0	0	0	4	1	1	1	1	1	1	0	0	0	0	0	0	0	1	5	0	0	0	0	0	0	0	0
454	1		4	1	1	0	0	1	0	0	0	0	0	1	0	0	0	0	0	0	0	0	0	0	0	3	0	0	0	1	0	1	0	0	0	0	0	0	1	0	5	0	0	0	0	0	0	0	0
455	1		4	0	1	1	0	1	0	0	1	0	0	0	0	0	0	0	0	0	0	0	0	0	0	4	1	1	1	1	1	0	0	0	0	0	0	0	0	1	5	0	0	1	0	0	0	0	0
456	1		4	1	0	1	1	0	0	0	1	0	1	0	0	0	0	0	0	0	0	0	0	0	0	4	1	0	0	1	1	1	0	0	0	0	0	0	1	0	5	0	0	0	1	0	0	0	0
457	1		5	1	1	1	1	1	0	0	0	0	1	0	0	0	0	0	0	0	0	0	0	0	0	2	1	1	1	1	1	1	0	0	0	0	0	1	1	0	5	0	0	0	0	0	0	0	0
458	1	1	2	1	0	1	1	1	0	0	0	0	1	1	0	0	0	0	0	0	0	0	0	0	0	4	0	0	1	1	1	1	0	0	1	0	0	0	0	0	5	0	0	0	0	0	0	0	0
459	1		5	1	1	0	0	0	0	0	0	0	0	0	0	0	0	0	0	0	0	0	0	0	1	5	0	1	1	0	1	1	0	0	0	0	0	0	0	1	5	0	0	0	0	0	0	0	0
460	1		4	1	1	1	1	1	0	0	0	0	0	1	0	0	0	0	0	0	0	0	0	0	0	5	0	1	1	1	1	1	0	0	0	0	0	0	1	0	5	0	0	0	0	0	0	0	0
461	1		5	1	0	1	0	0	0	1	1	0	0	0	0	0	0	0	0	0	0	0	0	0	0	3	0	1	1	1	1	1	0	0	1	0	1	0	1	0	4	0	0	0	0	0	0	1	0
462	1		3	1	1	0	1	1	0	0	0	0	1	0	0	0	0	0	0	0	0	0	0	0	0	3	0	0	1	1	1	1	0	0	1	0	0	0	0	0	5	0	0	0	1	0	0	0	0
463	1		2	1	0	0	0	0	0	1	1	0	1	1	1	0	1	0	0	1	0	0	0	0	0	1	0	0	0	0	0	0	1	0	0	1	1	0	0	0	1	1	1	0	1	0	1	0	0
464	1		3	0	0	1	1	1	0	0	0	0	1	0	0	0	0	0	0	0	0	0	0	0	0	4	0	1	0	1	1	0	0	0	1	0	0	0	1	0	5	0	0	0	1	0	1	0	0
465	1	4	2	0	0	0	0	0	1	0	0	0	0	0	0	0	0	0	0	0	0	0	0	0	1	5	0	0	0	0	0	0	0	1	0	0	0	0	0	1	5	0	0	0	0	0	0	0	0
466	1	1	5	1	1	0	1	1	0	0	0	0	0	0	0	0	0	0	0	0	0	0	0	0	1	4	0	0	0	0	1	1	0	0	0	0	0	0	1	0	5	0	0	0	0	0	0	0	0
467	1		5	1	1	1	0	1	0	1	1	0	0	0	0	0	0	0	0	0	0	0	0	0	0	4	0	1	1	1	1	0	0	0	1	0	1	0	1	0	5	0	0	0	0	0	1	0	0
468	1		2	0	0	1	1	0	0	0	0	0	0	0	0	0	0	0	0	0	0	0	0	0	1	2	0	0	0	0	0	0	0	1	0	0	1	0	0	0	1	0	0	0	1	0	0	0	1
469	1		4	0	0	1	1	1	0	0	0	0	1	0	0	0	0	0	0	0	0	0	0	0	0	4	1	0	1	1	1	0	0	0	0	0	0	0	1	0	5	0	0	0	0	0	0	0	0
470	1		5	1	0	1	1	1	0	0	0	0	0	0	0	0	0	0	1	0	0	0	0	0	0	4	1	1	1	1	1	0	0	0	0	0	1	0	1	0	5	0	0	0	0	0	0	0	0
471	1		5	1	1	0	0	1	0	0	0	0	1	1	0	0	0	0	0	0	0	0	0	0	0	2	0	0	0	1	1	1	0	0	0	0	0	0	1	0	5	0	0	0	0	0	0	0	0
472	1		2	0	0	0	0	1	0	0	0	0	1	0	0	0	0	0	0	0	0	0	0	0	0	5	0	0	0	0	0	1	0	0	1	0	0	0	0	0	5	0	0	0	0	0	0	0	0
473	1		5	1	1	1	1	1	0	0	0	0	0	1	0	0	0	0	0	0	0	0	0	0	0	4	0	1	1	1	1	1	0	0	0	0	0	0	1	0	5	0	0	0	0	0	0	0	0
474	1		5	1	1	1	0	0	0	0	0	0	0	0	0	0	0	0	0	0	1	0	0	0	0	3	1	1	1	1	1	0	0	0	0	0	0	0	1	0	5	0	0	0	0	0	0	0	0
475	1		5	1	0	0	0	0	0	0	1	0	0	0	0	0	0	0	0	0	0	0	0	0	0	5	1	1	1	1	1	1	0	0	0	0	0	1	1	0	4	0	0	1	1	0	0	0	0
476	1		5	0	1	0	0	1	0	0	0	0	0	0	0	0	0	0	0	0	0	0	1	0	0	1	0	0	0	0	1	0	0	0	0	0	1	0	1	0	4	0	0	0	1	0	0	0	0
477	1		3	0	1	0	0	0	0	0	0	0	0	0	0	0	1	0	0	0	0	0	0	0	0	1	0	0	0	0	0	0	1	0	0	1	0	0	0	0	4	1	0	0	0	0	0	0	0
478	1	1	4	0	0	0	0	1	0	0	0	0	1	0	0	0	0	0	0	0	0	0	0	0	0	3	0	0	0	0	1	0	0	0	1	0	0	0	0	0	5	0	0	0	0	0	0	0	0
479	1		1	0	0	0	0	0	1	0	0	0	0	1	0	0	0	0	0	0	0	0	0	0	0	1	0	0	0	0	0	0	1	0	1	0	0	0	0	0	1	0	0	0	1	0	0	0	1
480	1		5	1	0	1	0	0	0	0	1	0	0	0	0	0	0	0	0	0	0	0	0	0	0	2	0	1	0	0	1	0	0	0	1	0	1	0	1	0	5	0	0	0	0	0	0	0	0
481	1		5	1	1	1	1	1	1	0	0	0	1	1	0	0	0	0	0	0	0	0	0	0	0	5	0	1	1	1	1	1	0	0	0	0	0	0	0	1	5	0	0	0	0	0	0	0	0
482	1		5	1	1	1	1	1	0	1	0	0	0	0	0	0	0	0	0	0	0	0	0	0	0	5	1	1	1	1	1	1	0	0	0	0	0	0	1	0	5	0	0	0	0	0	0	0	0
483	1		5	1	0	0	0	1	0	0	0	0	0	0	0	0	0	0	0	0	0	0	0	1	0	2	0	0	0	0	1	1	0	0	0	0	1	0	1	0	5	0	0	0	0	0	0	0	0
484	1		4	0	1	0	0	0	0	0	0	0	1	0	0	0	0	0	0	0	0	0	0	0	0	2	0	0	0	0	1	0	0	0	0	0	0	0	1	0	5	0	0	0	0	0	0	0	0
485	1		5	1	1	1	1	1	0	0	0	0	0	1	0	0	0	0	0	0	0	0	0	0	0	5	0	0	0	1	1	0	0	0	0	0	1	0	0	0	5	0	0	0	0	0	0	0	0
486	1		4	1	0	1	1	1	0	0	0	0	0	0	1	0	0	0	0	0	0	0	0	0	0	4	1	1	1	1	1	1	0	0	0	0	0	0	0	1	5	0	0	0	0	0	0	0	0
487	1	1	5	1	0	0	0	0	0	0	0	0	0	1	0	0	0	0	0	0	0	0	0	0	0	4	0	0	0	0	0	1	0	0	0	0	0	0	1	0	5	0	0	0	0	0	1	0	0
488	1		5	1	0	0	1	1	0	0	0	0	1	0	0	0	0	0	0	0	0	0	0	0	0	4	0	0	0	0	1	0	0	1	0	0	0	0	1	0	5	0	0	0	1	0	0	0	0
489	1	1	5	1	0	0	0	1	0	0	0	0	0	0	0	1	0	0	0	0	0	0	0	0	0	3	0	0	0	0	1	0	0	0	0	0	0	0	1	0	5	0	0	0	0	0	0	0	0
490	1		2	1	0	0	0	0	0	0	0	0	0	0	1	0	0	0	0	0	0	0	0	0	0	2	0	0	0	0	0	0	0	1	0	0	0	0	0	1	4	0	0	0	1	0	0	0	0
491	1		5	1	1	1	1	1	0	0	0	0	0	0	0	0	0	0	0	0	0	0	0	1	0	4	0	1	1	1	1	0	0	0	0	0	0	0	0	1	5	0	0	0	0	0	0	0	0
492	1		1	0	0	0	0	0	1	0	0	0	0	0	0	0	0	0	0	0	0	0	0	0	1	1	0	0	0	0	0	0	0	1	0	1	0	0	0	0	1	1	0	0	0	0	0	0	0
493	1	1	5	1	0	0	0	0	0	0	0	0	0	0	0	0	0	0	0	0	0	0	0	1	0	5	0	1	0	1	1	1	0	0	0	0	0	0	1	0	5	0	0	0	0	0	1	0	0
494	1		5	1	1	0	0	0	0	0	0	0	0	0	0	0	0	0	0	0	0	0	0	0	1	5	0	0	0	0	1	1	0	0	0	0	0	0	0	1	5	0	0	0	0	0	0	0	0
495	1		3	1	1	0	1	0	0	0	0	0	0	0	0	0	0	0	0	0	0	0	0	1	0	2	0	0	0	1	1	0	0	0	1	0	0	0	0	0	5	0	0	0	0	0	0	0	0
496	1		5	1	1	1	1	1	0	0	0	0	0	0	0	1	0	0	0	0	0	0	0	0	0	3	0	0	0	0	1	0	0	0	0	0	0	0	1	0	5	0	0	0	1	0	0	0	0
497	1		5	1	1	0	0	1	0	0	0	0	0	0	0	1	0	0	0	0	0	0	0	0	0	5	0	1	1	1	1	1	0	0	0	0	0	0	0	1	5	0	0	0	0	0	0	0	0
498	1		3	0	1	0	0	0	0	0	0	0	1	1	0	0	0	0	0	0	0	0	0	0	0	5	0	0	0	0	0	1	0	0	0	0	0	0	0	1	5	0	0	0	0	0	0	0	0
499	1		4	1	1	1	0	0	0	0	0	0	1	1	0	0	0	0	0	0	0	0	0	0	0	4	0	1	1	1	1	1	0	0	0	0	1	0	0	0	5	0	0	0	0	0	0	0	0
500	1		5	1	0	0	1	0	0	0	0	0	1	1	0	0	1	0	0	0	0	0	1	0	0	1	0	0	0	1	0	0	0	0	1	1	1	0	0	0	1	1	1	0	1	0	0	0	0
501	1		4	1	0	0	0	0	0	0	0	0	1	0	0	0	0	0	0	0	0	0	0	0	0	4	0	0	0	1	0	1	0	0	1	0	0	0	0	0	5	0	0	0	0	0	0	0	0
502	1		5	1	1	1	1	1	0	0	0	0	0	1	0	0	0	0	0	0	0	0	0	0	0	5	0	0	0	0	1	1	0	0	1	0	0	0	0	0	5	0	0	0	0	0	0	0	0
503	1		5	1	1	1	1	0	0	0	0	0	0	0	0	0	0	0	0	0	0	0	0	1	0	2	1	0	0	0	0	0	0	0	0	0	0	0	1	0	5	0	0	0	0	0	0	0	0
504	1		1	0	0	0	0	0	1	0	0	0	0	0	0	0	1	0	0	0	0	0	0	0	0	1	0	0	0	0	0	0	1	0	0	1	0	0	0	0	1	0	0	0	0	0	0	0	1
505	1	1	5	1	1	0	1	1	0	0	0	0	1	0	0	0	0	0	1	0	0	0	0	0	0	5	1	1	1	1	1	1	0	1	0	0	0	0	1	0	5	0	0	0	0	0	0	0	0
506	1		4	0	1	0	0	0	0	0	0	0	1	0	0	0	0	0	0	0	0	0	0	0	0	5	1	0	0	0	0	0	0	0	0	0	0	0	0	1	5	0	0	0	0	0	0	0	0
507	1		4	0	1	0	0	1	0	0	0	0	0	0	0	0	0	0	0	0	0	0	0	1	0	2	0	0	0	0	1	0	0	0	0	0	0	0	1	0	5	0	0	0	0	0	0	0	0
508	1		5	1	0	1	1	1	0	0	0	0	1	0	0	0	0	0	0	0	0	0	0	0	0	5	0	0	0	0	1	1	0	0	0	0	0	0	0	1	5	0	0	0	0	0	0	0	0
509	1		5	1	0	0	0	0	1	0	0	0	0	0	0	0	0	0	0	0	0	0	0	0	1	3	1	0	0	0	1	0	0	0	1	0	1	0	1	0	5	0	0	0	0	0	0	0	0
510	1		5	1	1	0	0	0	0	0	0	0	0	0	0	0	0	0	0	0	0	0	0	0	1	2	0	0	0	0	1	0	0	0	1	0	0	0	1	0	5	0	0	0	1	0	0	1	0
511	1		3	1	1	0	0	1	0	0	0	0	0	0	1	0	0	0	0	0	0	0	0	0	0	5	1	0	1	1	1	0	0	0	1	1	0	0	1	0	2	0	0	0	1	0	0	0	0
512	1		4	1	0	0	0	0	0	0	0	0	0	1	0	0	0	0	0	0	0	0	0	0	0	3	0	0	0	0	1	0	0	0	1	0	1	0	1	0	5	0	0	0	0	0	0	0	0
513	1		4	1	1	0	0	1	0	0	0	0	0	0	0	0	0	0	0	0	0	0	0	0	1	3	0	1	1	1	1	0	0	0	0	0	1	0	1	0	5	0	0	1	0	0	0	0	0
514	1		4	1	1	0	0	0	0	0	0	0	0	0	0	0	0	0	0	0	0	0	1	0	0	2	0	0	0	1	1	0	0	0	0	0	0	0	1	0	5	0	0	0	0	0	0	0	0
515	1		4	0	1	0	0	0	0	0	0	0	0	0	0	0	0	0	0	0	0	0	0	0	1	1	0	0	0	0	0	0	1	0	0	0	0	0	1	0	5	0	0	0	0	0	0	0	0
516	1		2	0	0	1	0	0	0	0	0	0	0	0	0	0	1	0	0	0	0	0	0	0	0	1	0	0	0	0	0	0	1	0	0	1	0	0	0	0	2	1	0	0	0	0	0	0	0
517	1		3	0	0	0	0	1	0	0	0	0	0	0	0	0	0	0	0	0	0	0	0	0	1	2	0	0	0	0	1	0	0	0	0	0	1	0	0	0	5	0	0	0	0	0	0	0	0
518	1		5	1	0	0	0	0	0	0	1	0	0	0	0	0	0	0	0	0	0	0	0	0	0	5	1	0	0	0	1	0	0	0	0	0	1	0	0	0	5	0	0	0	0	0	0	0	0
519	1	1	2	1	1	1	1	1	0	0	0	0	0	0	0	0	0	0	0	0	0	0	0	1	0	4	1	1	1	1	1	0	0	1	0	0	0	0	0	1	3	0	0	0	1	0	0	0	0
520	1		2	1	1	0	0	0	0	0	0	0	0	0	0	0	0	0	0	1	0	0	0	0	0	4	0	1	1	0	1	0	0	0	0	0	1	0	1	0	5	0	0	0	0	0	0	0	0
521	1		3	0	0	0	1	0	0	0	0	0	0	0	0	0	0	0	0	0	1	0	0	0	0	1	1	0	0	0	0	0	0	0	1	0	0	0	0	0	5	0	0	0	0	0	0	0	0
522	1		5	1	1	0	1	1	0	0	0	0	1	0	0	0	0	0	0	0	0	0	0	0	0	4	0	0	0	1	1	1	0	0	0	0	0	0	1	0	5	0	0	0	0	0	1	0	0
523	1		4	1	1	0	1	1	0	0	0	0	1	1	0	0	0	0	0	0	0	0	0	0	0	4	0	0	1	1	1	1	0	0	0	0	0	0	0	1	2	0	0	0	1	0	0	0	0
524	1		5	0	0	0	0	0	1	0	0	0	0	1	1	0	0	0	0	0	0	0	0	0	0	1	0	0	0	0	0	0	1	0	1	1	0	0	0	0	1	1	0	0	0	0	0	0	0
525	1		4	1	1	1	1	1	0	0	0	0	0	0	0	0	0	0	0	0	0	0	0	0	1	3	0	0	0	1	1	0	0	0	1	0	0	0	1	0	5	0	0	0	0	0	0	0	0
526	1	1	4	1	0	1	1	1	0	0	0	0	0	0	0	0	0	0	0	0	1	0	0	0	0	5	0	0	0	1	1	0	0	0	0	0	0	0	0	1	3	0	0	0	1	0	0	0	0
527	1		5	1	1	1	0	1	0	0	1	0	0	0	0	0	0	0	1	1	0	0	0	0	0	4	0	1	1	1	1	0	0	0	0	0	0	0	1	0	5	0	0	0	1	0	0	0	0
528	1		5	1	1	1	1	0	0	0	1	0	0	0	0	0	0	0	0	0	0	0	0	0	0	4	1	0	0	0	1	1	0	0	0	0	1	0	0	0	5	1	0	0	0	0	0	0	0
529	1		4	1	0	0	0	0	0	0	0	0	0	0	0	0	0	0	0	0	0	0	0	0	1	2	1	0	0	0	0	0	0	0	1	0	0	0	0	0	1	0	1	0	1	0	1	0	1
530	1		1	0	1	0	0	0	0	0	0	0	1	1	0	0	0	0	0	0	0	0	0	0	0	5	1	1	1	1	1	1	0	0	0	0	1	0	1	0	5	0	1	0	1	0	0	0	0
531	1		4	1	1	1	0	0	0	0	0	0	0	0	0	0	0	0	0	0	1	0	0	0	0	5	0	1	1	1	1	1	0	1	0	0	0	0	1	0	5	0	0	0	0	0	0	0	0
532	1		4	1	0	0	0	0	0	0	0	0	0	0	0	0	0	0	0	0	0	0	0	0	1	4	0	0	0	0	1	0	0	0	0	0	0	0	0	1	5	0	0	0	0	0	0	0	0
533	1		3	1	0	1	0	1	0	0	0	0	1	0	0	0	0	0	0	0	0	0	0	0	0	4	1	1	1	1	1	1	0	0	0	0	1	0	1	0	4	0	0	0	1	0	0	0	0
534	1		2	0	0	0	0	1	0	0	0	0	1	0	0	0	0	0	0	0	0	0	0	0	0	2	0	0	1	0	0	0	0	0	0	0	0	0	1	0	5	0	0	0	0	0	0	0	0
535	1		5	1	1	0	1	1	0	0	1	0	0	0	0	0	0	0	0	0	0	0	0	0	0	3	0	0	0	0	1	0	0	0	0	0	0	0	1	0	5	0	0	0	0	0	0	0	0
536	1		5	1	1	0	0	0	0	0	0	0	0	0	0	0	0	1	1	0	0	0	0	0	0	5	1	1	1	1	1	1	0	0	0	0	0	0	0	1	5	0	0	0	0	0	1	0	0
537	1	1	5	1	1	1	1	1	0	0	0	0	0	0	0	0	0	0	0	0	0	0	0	1	0	5	0	0	0	0	1	1	0	0	0	0	0	0	1	0	5	0	0	0	0	0	0	0	0
538	1		5	1	1	0	0	1	1	0	0	0	0	0	0	0	0	0	0	0	0	0	0	0	1	2	0	0	0	0	1	0	0	0	0	0	0	1	1	0	4	0	0	0	0	0	0	0	0
539	1		5	1	1	1	1	1	0	0	0	0	0	0	0	0	0	0	0	1	0	0	0	0	0	4	0	1	0	1	1	0	0	0	0	0	0	0	1	0	5	0	0	0	0	0	0	0	0
540	1		4	1	1	1	1	1	0	1	0	0	0	1	0	0	0	0	0	0	0	0	1	0	0	4	0	0	0	0	1	0	0	0	0	0	0	0	1	0	5	0	0	0	0	0	0	0	0
541	1		4	1	1	1	0	0	0	0	0	0	0	0	0	0	0	0	0	0	0	0	0	0	1	5	1	1	1	1	1	1	0	0	0	0	0	0	1	0	5	0	0	0	0	0	0	0	0
542	1		3	1	1	1	1	1	0	0	0	0	1	1	0	0	0	0	0	0	1	0	0	0	0	4	0	1	1	1	1	1	0	0	0	0	1	0	1	0	5	0	0	0	0	0	0	0	0
543	1		5	1	1	1	1	1	0	0	0	0	0	0	0	0	0	0	0	0	0	0	0	0	1	4	0	0	1	1	1	1	0	1	0	0	0	0	0	1	5	0	0	0	0	0	0	0	0
544	1		5	1	1	1	1	1	0	0	0	0	0	0	0	0	0	0	0	0	0	0	0	1	0	5	1	1	1	1	1	1	0	0	0	0	0	0	1	0	5	0	0	0	0	0	1	0	0
545	1		5	1	1	0	0	1	0	0	0	0	0	0	0	1	0	0	0	0	0	0	0	0	0	4	0	0	0	0	0	1	0	0	0	0	0	0	1	0	5	0	0	0	1	0	1	0	0
546	1		5	1	1	1	1	1	0	0	0	0	0	1	0	0	0	0	0	0	0	0	0	0	0	4	0	0	0	0	0	1	0	0	0	0	0	0	1	0	5	0	0	0	0	0	0	0	0
547	1		3	1	1	0	1	1	0	0	0	0	1	1	0	0	0	0	0	0	1	0	0	0	0	5	0	0	0	1	1	1	0	0	0	0	0	0	1	0	5	0	0	0	0	0	0	0	0
548	1		5	1	1	1	0	1	0	0	0	0	0	0	0	0	0	0	0	1	0	0	0	0	0	4	1	1	1	1	1	1	0	0	0	0	0	0	1	0	5	0	0	0	0	0	0	0	0
549	1	1	5	0	0	0	0	1	0	0	0	0	0	0	0	0	0	0	0	0	0	0	0	1	0	5	0	0	0	0	0	1	0	0	0	0	0	0	0	1	5	1	0	0	0	0	0	0	0
550	1		1	0	0	0	0	0	1	0	0	0	0	0	0	1	0	0	0	0	0	0	0	0	0	1	0	0	0	0	0	0	1	0	0	1	0	0	0	0	1	0	0	0	0	0	0	0	1
551	1		5	1	1	0	0	1	0	0	0	0	0	0	0	0	0	0	0	0	0	0	0	0	1	5	0	0	0	0	1	1	0	0	0	0	0	0	1	0	5	0	0	0	1	0	0	0	0
552	1		1	1	1	1	0	0	0	0	0	0	0	0	0	0	0	0	0	0	0	0	0	0	1	3	1	0	0	0	1	0	0	0	1	0	1	0	0	0	3	0	1	0	1	0	0	0	0
553	1		5	0	0	0	0	1	0	0	0	0	0	0	0	0	0	0	0	0	0	0	0	0	1	4	1	1	0	0	1	0	0	0	0	0	0	0	1	0	5	1	0	0	0	0	0	0	0
554	1	2	5	1	1	1	1	1	0	0	1	0	0	0	0	0	0	0	0	0	0	0	0	1	0	2	0	0	0	0	1	0	0	0	0	0	0	0	0	1	3	0	0	0	0	0	0	0	0
555	1		4	1	1	0	0	0	0	0	0	0	0	0	0	0	0	0	0	0	0	0	0	0	1	2	0	0	0	0	1	0	0	0	0	0	1	0	1	0	2	0	0	0	1	0	0	0	0
556	1		5	1	0	0	0	0	0	0	0	0	0	0	1	0	0	0	0	0	0	0	0	0	0	4	1	0	0	1	1	0	0	0	0	1	1	0	1	0	3	0	0	0	1	0	1	0	1
557	1		5	1	1	1	1	1	0	0	1	0	0	0	0	0	0	0	0	0	0	0	0	0	0	5	1	1	0	1	1	1	0	0	0	0	0	1	0	0	5	0	0	1	0	0	0	0	0
558	1		5	1	0	0	0	0	0	0	0	0	0	1	0	0	0	0	0	0	0	0	0	0	0	1	0	0	1	0	0	0	0	0	1	0	0	0	0	0	5	0	0	0	0	0	0	0	0
559	1		5	1	1	1	1	1	0	0	1	0	1	0	0	0	0	0	0	0	0	0	0	0	0	2	0	0	0	0	1	0	0	0	1	0	1	0	0	0	5	0	0	0	0	0	0	0	0
560	1	1	4	1	1	1	1	1	0	0	0	0	0	0	0	0	0	0	0	0	0	0	0	0	1	5	1	1	1	1	1	1	0	1	0	0	0	0	0	1	5	0	0	0	0	0	0	0	0
561	1	1	4	1	0	0	0	0	0	0	0	0	0	0	0	0	0	0	0	0	0	0	0	1	0	4	0	0	1	1	1	0	0	0	0	0	0	0	1	0	5	0	0	0	0	0	0	0	0
562	1		5	1	1	1	1	1	0	0	0	0	0	0	0	0	0	0	0	0	0	0	0	0	1	3	1	0	0	1	1	1	0	0	0	0	0	0	0	1	5	0	0	0	0	0	0	0	1
563	1	4	5	1	0	1	1	1	0	0	0	0	0	0	0	0	0	0	0	0	0	0	0	0	1	4	1	0	1	1	1	0	0	0	0	0	0	0	1	0	5	0	0	0	1	0	0	0	0
564	1	1	3	1	1	0	0	0	0	0	0	0	1	1	1	0	0	0	0	0	0	0	0	0	0	2	0	1	1	1	1	1	0	0	0	0	0	0	1	0	4	0	1	0	0	0	1	1	0
565	1		4	0	1	0	0	0	0	0	0	0	0	1	0	0	0	0	0	0	0	0	0	0	0	2	0	0	0	1	1	0	0	0	1	0	0	0	0	0	5	0	1	0	1	0	0	0	0
566	1	1	5	1	0	1	1	1	0	0	1	0	0	0	0	0	0	0	0	0	0	0	0	0	0	4	0	1	1	1	0	1	0	0	1	0	0	0	0	0	5	0	0	0	0	0	0	0	0
567	1		5	1	0	1	1	1	0	0	0	0	0	0	0	0	0	0	0	0	0	0	0	0	1	2	0	1	0	0	0	0	0	0	0	1	1	1	1	0	5	0	0	0	0	0	0	0	0
568	1		2	1	1	0	0	1	0	1	1	0	0	0	0	0	0	0	0	0	1	0	0	0	0	3	1	1	1	1	1	1	0	0	0	0	1	0	1	0	5	0	0	0	1	0	1	0	0
569	1		5	1	1	1	1	1	0	0	1	0	0	0	0	0	0	0	0	0	1	0	0	0	0	4	0	1	0	0	1	0	0	1	0	0	0	0	1	0	5	0	0	0	0	0	0	0	0
570	1		4	1	1	0	1	0	0	0	0	0	1	0	0	0	0	0	0	0	0	0	0	0	0	3	0	0	0	0	1	0	0	0	0	0	0	0	1	0	5	1	0	0	0	0	0	0	0
571	1		4	1	1	1	1	1	0	0	0	0	0	0	0	0	0	0	0	0	0	0	0	0	1	4	1	1	1	1	1	1	0	0	0	0	0	0	0	1	5	0	0	0	0	0	0	0	0
572	1		5	1	1	1	1	1	0	0	0	0	0	0	0	0	0	0	0	0	1	0	0	0	0	2	0	0	0	0	1	0	0	0	1	0	1	0	1	0	5	0	1	0	1	0	1	0	0
573	1		4	1	1	1	1	1	0	0	1	0	0	0	0	0	0	0	0	0	0	0	0	0	0	4	0	0	1	1	1	0	0	0	1	0	0	0	0	0	5	0	0	0	0	0	0	0	0
574	1		5	1	0	0	0	0	0	0	0	0	1	1	0	0	0	0	0	0	0	0	0	0	0	2	0	0	0	0	1	0	0	0	1	0	0	0	1	0	5	0	0	0	0	0	0	0	0
575	1		5	1	1	0	1	0	0	0	0	0	0	0	0	0	0	0	0	0	0	0	0	1	0	3	0	0	0	0	1	0	0	0	0	0	0	0	0	1	3	0	1	0	1	0	1	0	0
576	1	1	5	1	0	0	1	1	0	0	0	0	0	0	0	0	0	0	0	0	0	0	0	1	0	4	1	1	1	1	1	1	0	0	0	0	1	0	0	0	5	0	0	0	0	0	0	0	0
577	1		4	1	1	0	0	0	0	0	0	0	1	1	1	0	0	0	0	0	0	0	1	1	0	1	0	0	0	0	1	0	0	0	0	1	1	0	0	0	4	0	0	0	0	0	1	0	0
578	1	1	5	1	0	0	0	0	0	0	0	0	0	0	0	0	0	0	0	0	0	0	0	1	0	4	0	0	0	0	1	0	0	0	0	0	0	0	1	0	5	0	0	0	0	0	0	0	0
579	1		5	1	1	1	1	1	0	0	0	0	1	0	0	0	0	0	0	0	0	0	0	0	0	4	1	0	0	0	1	0	0	0	0	0	1	0	1	0	5	0	0	0	0	0	0	0	0
580	1		5	1	1	1	1	1	0	0	1	0	0	0	0	0	0	0	0	0	0	0	0	0	0	5	1	1	1	1	1	1	0	0	0	0	0	0	0	1	5	0	0	0	1	0	0	0	0
581	1	1	4	1	1	1	1	1	0	0	1	0	0	0	0	0	0	0	0	0	0	0	0	0	0	5	1	1	1	1	1	0	0	0	0	0	0	0	1	0	5	0	1	1	1	0	1	0	0
582	1	1	5	1	1	1	1	1	0	0	0	0	1	0	0	0	0	0	0	0	0	0	0	0	0	5	1	1	0	1	1	0	0	0	0	0	0	0	1	0	5	0	0	0	0	0	0	1	0
583	1		3	0	1	0	0	0	0	0	0	0	0	0	0	0	1	0	0	0	0	0	0	0	0	1	0	0	0	0	0	0	1	0	0	1	0	0	0	0	4	1	0	0	0	0	0	0	0
584	1		4	1	0	0	0	0	0	1	0	0	0	0	0	0	0	0	0	0	0	0	0	0	0	2	0	0	0	0	1	0	0	0	0	0	0	0	0	1	4	0	0	0	1	0	1	0	0
585	1		2	0	0	1	0	0	0	0	0	0	1	1	0	0	0	0	0	0	0	0	0	0	0	2	1	0	1	1	1	1	0	0	0	0	0	0	1	0	4	0	0	0	1	0	0	0	0
586	1		5	1	0	0	0	0	0	0	0	0	0	0	1	0	0	0	0	0	0	0	0	0	0	5	0	0	0	1	1	1	0	1	0	0	0	0	0	1	5	0	1	0	0	0	1	0	0
587	1		3	1	0	1	1	1	0	0	0	0	1	0	0	0	0	0	0	0	0	0	0	0	0	5	0	0	1	1	1	1	0	0	1	0	0	0	0	0	5	0	0	0	0	0	0	0	0
588	1		4	1	1	1	1	1	0	0	0	0	0	1	0	0	0	0	0	0	0	0	0	0	0	1	1	1	1	1	1	0	0	0	1	0	0	0	1	0	5	0	0	0	0	0	0	0	0
589	1		1	0	0	0	0	0	1	0	1	0	1	1	1	0	0	0	0	0	1	1	1	0	0	2	0	0	0	1	0	0	0	0	0	1	1	1	0	0	1	0	1	1	1	0	1	0	1
590	1		2	1	0	0	0	0	0	0	0	0	1	1	0	0	0	0	0	0	0	0	0	0	0	5	1	1	1	1	1	1	0	0	0	0	0	0	0	1	5	0	0	0	1	0	1	0	0
591	1	1	3	1	0	0	0	0	0	0	1	0	0	0	0	0	0	0	0	0	0	0	0	0	0	4	0	1	0	0	1	0	0	0	0	0	0	0	1	0	5	0	0	0	0	0	0	0	0
592	1		5	1	1	1	1	1	0	0	0	0	0	0	0	0	0	0	0	0	0	0	1	0	0	1	1	0	1	0	0	0	0	0	0	1	0	0	0	0	5	0	1	0	0	0	1	0	0
593	1		2	1	0	0	0	0	0	0	0	0	1	1	0	0	0	0	0	0	0	0	0	0	0	4	1	1	0	1	1	1	0	0	0	0	1	0	0	0	5	0	0	0	0	0	0	0	0
594	1		5	1	1	1	1	1	0	0	0	0	0	0	0	0	0	0	0	0	0	0	0	1	0	5	0	0	0	0	1	1	0	0	0	0	0	0	1	0	5	0	0	0	0	0	0	0	0
595	1		5	1	1	1	1	1	0	0	1	0	0	0	0	0	0	0	0	0	0	0	0	0	0	5	0	1	1	1	1	1	0	0	0	0	0	0	1	0	5	0	0	1	0	0	0	0	0
596	1		4	1	1	0	1	1	0	0	0	0	0	0	0	0	0	0	0	0	0	0	0	1	0	5	1	1	1	1	1	1	1	0	0	0	0	0	0	1	5	0	0	0	0	0	0	0	0
597	1		5	1	0	1	1	1	0	0	1	0	0	0	0	0	0	0	0	0	0	0	0	0	0	2	0	1	1	1	1	1	0	0	0	0	1	0	0	1	5	0	0	0	0	0	0	0	0
598	1		5	1	1	1	1	1	0	0	0	0	1	1	0	0	0	0	0	0	0	0	0	0	0	5	0	0	1	1	1	0	0	0	1	0	0	0	1	0	5	0	0	0	0	0	0	0	0
599	1		5	1	0	1	1	1	0	0	0	0	0	0	0	0	0	0	0	0	0	0	0	0	1	5	1	1	0	1	1	0	0	0	0	0	0	0	0	1	5	0	0	0	0	0	0	0	0
600	1		5	1	0	1	1	1	0	0	0	0	0	0	0	0	0	0	0	0	0	0	0	0	1	4	0	0	0	1	1	1	0	0	0	0	0	0	1	0	5	0	0	0	0	0	0	0	0
601	1		4	0	0	0	0	1	0	0	0	0	0	0	0	0	0	0	0	0	0	0	0	0	1	5	0	0	0	0	1	0	0	0	0	0	0	0	0	1	5	0	0	0	0	0	0	0	0
602	1		4	1	1	1	0	1	0	0	0	0	0	0	0	0	0	0	0	0	1	0	0	0	0	5	0	0	0	1	1	0	0	0	0	0	0	0	0	1	5	0	0	0	0	0	0	0	0
603	1		5	1	1	1	1	1	0	1	0	0	1	1	0	0	0	0	0	0	0	0	0	0	0	5	1	1	1	1	1	1	0	0	0	0	0	0	0	1	5	0	0	0	0	0	0	0	0
604	1		5	1	1	1	0	1	0	0	0	0	0	0	0	0	0	0	0	0	0	0	0	0	1	5	1	1	1	1	1	1	0	0	0	0	0	0	0	1	5	0	0	0	0	0	0	0	0
605	1		1	0	0	0	0	0	1	0	0	0	0	0	0	0	1	0	0	0	0	0	0	0	0	1	0	0	0	0	0	0	1	0	0	1	0	0	0	0	1	1	0	0	1	0	0	0	0
606	1		5	1	1	0	1	1	0	0	0	0	0	0	0	0	0	0	0	0	0	0	1	0	0	2	1	1	1	1	1	0	0	0	0	0	0	0	1	0	5	0	0	0	0	0	0	0	0
607	1		3	1	1	1	0	1	0	0	1	0	1	1	0	0	0	0	0	0	0	0	0	0	0	4	1	1	1	1	1	1	0	0	0	0	0	0	1	0	5	0	0	0	0	0	0	0	0
608	1		3	1	1	1	1	1	0	0	0	0	0	1	0	0	0	0	0	0	0	0	0	0	0	4	0	1	1	1	1	0	0	0	0	0	1	0	0	0	5	0	0	0	0	0	0	0	0
609	1		4	1	0	0	0	0	0	0	1	0	0	0	0	0	0	0	0	0	0	0	0	0	0	5	0	1	1	1	1	1	0	0	0	0	0	0	1	0	5	0	0	0	1	0	0	0	0
610	1		5	1	1	1	1	1	0	0	0	0	1	0	0	0	0	0	0	0	0	0	0	0	0	5	1	1	1	1	1	1	0	0	0	0	0	0	0	1	5	0	0	0	0	0	0	0	0
611	1		5	1	1	0	0	0	0	0	1	0	0	0	0	0	0	0	0	0	0	0	0	0	0	5	0	0	1	0	1	1	0	0	1	0	0	0	0	0	5	0	0	0	1	0	0	0	0
612	1		2	0	1	0	0	0	0	0	0	0	0	0	1	0	1	0	0	0	0	0	0	0	0	1	0	0	0	0	0	0	1	0	1	1	0	0	0	0	3	1	0	0	0	0	0	0	0
613	1		1	0	0	0	0	0	1	0	0	0	1	0	0	0	0	0	0	0	0	0	0	0	0	1	0	0	0	0	0	0	1	0	0	0	0	0	0	1	5	0	0	0	0	0	0	0	0
614	1		5	0	1	0	1	0	0	0	0	0	0	0	0	0	0	0	0	0	0	0	0	0	1	5	1	0	0	1	1	0	0	0	0	0	0	0	1	0	5	0	0	0	0	0	0	0	0
615	1		5	0	1	0	0	0	0	0	0	0	0	0	0	0	0	0	0	0	0	0	0	0	1	4	0	0	0	0	1	0	0	0	0	0	0	0	1	0	5	0	0	0	0	0	0	0	0
616	1		5	1	1	1	1	1	0	0	0	1	0	0	1	0	0	0	0	0	0	0	1	0	0	5	0	0	1	1	1	1	0	0	1	0	0	0	0	0	5	0	0	0	1	0	0	0	0
617	1		1	0	0	0	0	0	1	0	0	0	0	1	0	0	1	0	0	0	0	0	0	0	0	1	0	0	0	0	0	0	0	1	1	0	1	0	0	0	1	1	1	0	1	0	1	0	1
618	1		5	1	1	1	1	1	0	0	1	0	0	0	0	0	0	0	0	0	0	0	0	0	0	5	0	1	1	1	1	1	0	1	0	0	0	1	1	1	5	0	0	0	0	0	1	0	0
619	1		5	1	1	0	1	1	0	0	0	0	0	0	0	0	0	0	0	0	0	0	0	1	0	5	0	1	1	1	1	1	0	0	0	0	0	0	1	0	5	0	0	0	0	0	0	0	0
620	1		4	1	1	1	1	1	0	0	0	0	1	1	0	0	0	0	0	0	0	0	0	0	0	3	0	0	0	1	1	0	0	0	1	0	0	0	0	0	5	0	0	0	0	0	0	0	0
621	1		5	1	0	0	0	0	0	0	0	0	1	1	0	0	0	0	0	0	0	0	0	0	0	4	0	1	1	1	0	0	0	0	0	0	1	1	1	0	5	0	0	0	0	0	0	0	0
622	1		1	0	0	0	0	0	1	0	0	0	1	1	1	0	0	0	0	0	0	0	0	0	0	1	0	0	0	0	0	0	1	0	1	0	0	0	0	0	1	0	0	0	1	0	0	0	0
623	1		4	1	1	1	0	1	0	0	1	0	0	0	0	0	0	0	0	1	0	0	0	0	0	4	1	0	0	1	1	1	0	0	0	0	1	0	1	0	5	0	0	0	1	0	0	0	0
624	1		5	1	0	0	0	0	0	0	1	0	0	0	0	0	0	0	0	0	0	0	0	0	0	3	0	0	0	0	1	0	0	0	0	0	1	0	0	0	5	0	1	0	0	0	0	0	0
625	1		4	0	1	0	0	0	0	0	0	0	0	1	0	0	0	0	0	0	0	0	0	0	0	4	1	0	0	1	1	1	0	0	0	0	0	0	1	0	5	0	0	0	1	0	0	0	0
626	1		3	1	1	0	0	0	0	0	0	0	1	1	0	0	0	0	0	0	0	0	0	0	0	3	0	0	0	1	1	0	0	0	1	0	0	0	0	0	5	0	0	0	0	0	0	0	0
627	1		2	0	0	0	0	0	1	0	0	0	0	1	1	0	0	0	0	0	0	0	0	1	0	1	0	0	0	0	0	0	1	0	0	1	1	0	0	0	1	1	1	0	1	0	1	0	1
628	1		5	0	0	0	0	1	0	0	1	0	0	0	0	0	0	0	0	0	0	0	0	0	0	3	0	0	0	0	1	0	0	0	1	0	0	0	0	0	5	0	0	0	0	0	0	0	0
629	1		4	1	0	0	0	0	0	0	0	0	0	0	0	0	0	0	0	0	0	0	0	0	1	5	1	0	0	0	1	0	0	0	1	0	0	0	0	0	5	1	0	0	0	0	0	0	0
630	1		5	1	0	0	1	1	0	0	0	0	0	0	0	0	0	0	0	0	0	0	0	0	1	5	1	1	1	1	1	1	0	0	0	0	0	0	0	1	5	0	0	0	0	0	0	0	0
631	1		5	1	1	0	0	0	0	1	0	0	0	0	0	0	0	0	0	0	0	0	0	0	0	5	1	1	1	1	1	1	0	0	0	0	0	0	0	1	5	0	0	0	0	0	0	0	0
632	1		4	1	1	1	1	1	0	0	0	0	1	1	0	0	0	0	0	0	0	0	0	0	0	3	0	1	1	0	1	0	0	0	0	0	1	0	1	0	4	0	0	0	0	0	1	0	0
633	1		5	0	0	0	0	1	0	0	0	0	0	0	0	0	0	0	0	0	0	0	0	0	1	1	0	0	0	0	0	0	1	0	1	0	1	1	1	0	3	1	0	0	1	0	1	0	0
634	1		3	1	1	1	1	1	0	0	0	0	0	0	0	0	0	0	0	0	0	0	0	0	1	5	1	1	0	0	1	0	0	0	0	0	0	0	0	1	5	0	0	0	0	0	0	0	0
635	1		5	1	0	0	0	0	0	0	0	0	1	1	0	0	0	0	0	0	0	0	0	0	0	2	0	0	0	1	1	1	0	0	0	0	1	0	0	0	5	0	0	0	0	0	0	0	0
636	1		5	1	1	1	1	1	0	0	0	0	0	0	0	0	0	1	0	0	0	0	0	1	0	5	0	1	1	1	1	1	0	0	0	0	0	0	1	0	5	0	0	0	0	0	0	0	0
637	1		5	1	1	1	1	1	1	0	0	0	0	0	0	0	0	0	0	0	0	0	0	0	1	5	0	1	1	1	1	0	0	0	0	0	1	0	0	0	5	0	0	0	0	0	0	0	0
638	1		2	1	0	0	0	0	0	1	1	0	1	0	0	0	0	0	0	0	0	0	0	0	0	5	1	0	0	1	1	1	0	0	0	0	1	0	0	0	5	0	0	0	0	0	0	0	0
639	1	1	3	1	1	0	0	0	0	0	0	0	1	1	0	0	0	0	0	0	0	0	0	0	0	4	1	1	0	0	0	0	0	0	0	0	0	0	1	0	5	0	0	0	0	0	0	0	0
640	1		5	1	1	0	0	1	0	0	0	0	0	1	0	0	0	0	0	0	0	0	0	0	0	5	1	0	0	1	1	0	0	0	0	0	0	0	1	0	5	0	0	0	0	0	1	0	0
641	1	1	5	1	1	0	0	1	0	0	0	0	1	1	0	0	0	0	0	0	0	0	0	0	0	4	1	0	0	0	1	0	0	0	0	0	0	0	0	1	5	0	0	0	0	0	0	0	0
642	1		5	1	1	1	1	1	0	0	0	0	1	1	0	0	0	0	0	0	0	0	0	0	0	1	0	0	0	0	1	0	1	0	1	0	1	0	0	0	1	1	0	0	1	0	1	0	1
643	1		3	1	0	1	1	0	0	1	1	0	1	1	1	0	1	0	0	0	0	1	1	0	0	1	0	0	0	0	0	0	1	0	0	1	1	1	1	0	1	1	1	0	1	0	1	0	0
644	1		5	1	1	1	1	0	0	0	0	0	0	0	0	0	0	0	0	0	0	0	0	1	0	4	0	0	0	0	1	0	0	0	0	0	0	0	0	1	3	0	1	0	1	0	1	0	0
645	1		5	0	1	0	0	1	0	0	0	0	1	0	0	0	0	0	0	0	0	0	0	0	0	4	0	0	1	1	1	1	0	0	0	0	0	0	1	0	5	0	0	0	0	0	0	0	0
646	1		5	1	1	0	1	0	0	0	0	0	1	1	0	0	0	0	0	0	0	0	0	0	0	3	1	0	0	1	1	0	0	0	0	0	0	0	1	0	5	0	0	0	0	0	0	0	0
647	1	2	5	1	1	0	0	0	0	0	0	0	0	0	0	0	0	0	0	0	0	0	0	1	0	4	0	1	1	1	1	1	0	0	0	0	0	1	0	0	5	0	0	0	0	0	0	0	0
648	1	1	4	0	0	0	0	0	1	0	0	0	0	1	0	0	0	0	0	0	0	0	0	0	0	4	0	0	0	0	1	0	0	0	1	0	0	0	0	0	3	0	1	0	1	0	1	0	0
649	1		3	0	0	0	0	1	0	0	0	0	1	1	0	0	0	0	0	0	0	0	0	0	0	1	0	1	1	0	1	0	0	0	1	0	0	0	0	0		0	0	0	0	0	0	0	0
650	1		5	1	1	1	1	1	0	0	1	0	1	0	0	0	0	0	0	0	0	0	0	0	0	4	1	1	1	1	1	0	0	0	0	0	0	0	1	0	5	0	0	0	0	0	0	0	0
651	1		4	1	0	0	0	0	0	0	1	0	0	0	0	0	1	0	0	0	0	0	0	0	0	1	0	0	0	0	0	0	1	0	0	1	1	0	1	0	3	0	0	0	1	0	0	0	1
652	1		5	1	1	1	1	1	1	0	0	0	0	0	0	0	0	0	0	0	0	0	0	0	1	5	0	1	1	1	1	1	0	0	0	0	0	0	0	1	5	0	0	0	0	0	0	0	0
653	1		3	1	1	0	0	0	0	0	0	0	0	1	0	0	0	0	0	0	0	0	0	0	0	3	0	1	1	0	1	0	0	0	0	0	0	0	1	0	5	0	0	1	0	0	0	0	0
654	1		3	0	1	0	0	0	0	0	0	0	0	0	0	0	0	0	0	0	0	1	0	0	1	5	1	0	0	1	1	0	0	0	0	0	0	0	0	1	5	0	0	0	0	0	0	0	0
655	1		5	1	1	1	1	1	0	0	0	0	0	0	0	0	0	0	0	0	1	0	0	0	0	5	1	1	1	1	1	1	0	0	0	0	0	1	1	0	5	0	0	0	0	0	0	0	0
656	1		5	1	1	0	0	0	0	0	0	0	0	0	0	0	0	0	0	0	0	0	0	1	0	4	0	1	0	1	0	0	0	0	0	0	0	0	1	0	5	0	0	0	0	0	0	0	0
657	1		4	1	0	0	0	0	0	1	0	0	0	0	0	0	0	0	0	0	0	0	0	0	0	4	0	0	0	1	1	0	0	0	0	0	0	0	1	0	5	0	0	0	0	0	0	0	0
658	1		4	0	0	0	1	1	0	0	0	0	0	0	0	0	0	0	0	0	0	0	0	0	1	4	1	0	0	1	1	1	0	0	0	0	1	1	1	0	5	0	0	0	1	0	1	0	0
659	1		5	1	0	0	0	1	0	0	0	0	0	1	0	0	0	0	0	0	0	0	0	0	0	4	0	0	0	0	1	0	0	1	1	0	1	0	0	0	5	0	0	0	0	0	0	0	0
660	1		3	0	0	0	0	1	0	0	0	0	0	1	0	0	0	0	0	0	0	0	0	0	0	3	0	0	0	1	1	0	0	0	0	0	0	0	1	0	5	0	0	0	0	0	0	0	0
661	1	1	5	1	1	1	1	1	0	0	0	0	0	0	0	0	0	0	0	0	0	0	0	1	0	2	1	1	1	1	1	0	0	0	0	1	0	1	1	0	5	0	0	0	0	0	0	0	0
662	1		3	1	0	0	0	0	0	0	0	0	0	1	0	0	0	0	0	0	0	0	0	0	0	1	0	0	0	0	1	0	0	0	1	0	0	0	0	0	5	0	0	0	0	0	1	0	0
663	1		5	1	0	1	1	1	0	0	0	0	0	0	0	0	0	0	0	0	1	0	0	0	0	4	1	1	1	1	1	1	0	0	0	0	0	1	1	0	5	0	0	0	0	0	1	1	0
664	1		5	1	1	1	1	1	0	0	0	0	0	0	0	0	0	0	0	1	0	0	1	0	0	3	0	0	0	0	1	0	0	0	0	0	0	0	1	0	5	0	0	0	0	0	0	0	0
665	1		5	1	1	0	1	1	0	0	0	0	0	0	0	0	0	0	0	0	0	0	0	0	1	3	0	0	0	0	1	0	0	0	0	0	0	0	0	1	5	0	0	0	0	0	0	0	0
666	1		5	1	0	0	0	0	0	0	0	0	0	0	0	0	0	0	0	1	0	0	0	0	0	4	0	0	0	0	1	0	0	0	0	0	0	0	1	0	5	0	0	0	0	0	0	0	0
667	1		4	0	0	0	0	1	0	0	0	0	1	0	0	0	0	0	0	0	0	0	0	0	0	5	0	0	0	1	1	0	0	0	0	0	0	0	1	0	5	0	0	0	1	0	0	0	0
668	1		4	1	0	0	0	0	0	0	0	0	0	1	0	0	0	0	0	0	0	0	0	0	0	3	1	0	0	1	1	0	0	0	0	0	0	0	1	0	5	0	0	0	0	0	1	0	0
669	1		5	0	0	0	0	0	1	0	0	0	0	0	1	0	0	0	0	0	0	0	0	0	0	2	1	1	1	1	1	1	0	0	0	1	0	0	1	0	4	0	1	0	1	0	0	0	0
670	1		5	1	0	0	0	1	1	0	0	0	1	0	0	0	0	0	0	0	0	0	0	0	0	4	1	1	1	1	1	1	0	0	0	0	0	0	0	1	5	0	0	0	0	0	1	0	0
671	1		3	1	1	0	0	0	0	0	0	0	1	0	0	0	0	0	0	0	0	0	0	0	0	4	0	0	0	1	0	0	0	0	1	0	0	0	0	0	5	0	0	0	0	0	0	0	0
672	1		3	1	1	0	0	1	0	0	0	0	0	0	0	0	0	0	0	0	0	0	0	1	0	5	1	0	0	0	0	0	0	1	0	0	0	0	1	0	5	0	0	0	0	0	0	0	0
673	1		2	1	0	0	0	0	0	0	0	1	0	0	0	0	0	0	0	0	0	0	0	0	0	2	0	0	0	0	0	0	1	0	1	0	0	0	0	0	5	0	0	0	0	0	1	0	0
674	1		3	0	0	0	1	0	0	0	0	0	1	1	0	0	0	0	0	0	0	0	0	0	0	2	0	0	0	0	1	0	0	0	1	0	0	0	0	0	3	0	0	0	1	0	0	0	0
675	1		5	1	1	0	0	1	0	0	0	0	0	0	0	0	0	0	0	0	0	0	0	0	1	5	0	1	1	1	1	1	0	0	1	0	0	0	0	0	3	0	0	0	0	0	1	0	0
676	1		5	0	1	0	0	0	0	0	0	0	0	0	0	0	0	0	0	0	0	0	0	1	0	4	0	0	0	0	1	1	0	0	1	0	0	0	0	0	3	0	0	0	1	0	0	0	0
677	1		5	1	1	0	1	1	0	0	1	0	0	0	0	0	0	0	0	0	0	0	0	0	0	4	1	0	1	1	1	1	0	0	0	0	0	0	1	1	5	0	0	0	0	0	0	0	0
678	1		5	1	1	0	0	0	0	0	0	0	0	0	0	0	0	0	0	0	1	0	0	0	0	5	0	0	0	0	1	1	0	0	0	0	0	0	0	1	5	0	0	0	0	0	0	0	0
679	1		2	0	1	0	0	1	0	0	0	0	0	1	0	0	0	0	0	0	0	0	0	0	0	3	0	0	0	1	1	0	0	0	0	0	1	0	0	0	5	0	0	0	0	0	0	0	0
680	1		2	0	0	0	0	1	0	0	0	0	1	1	0	0	0	0	0	0	0	0	0	0	0	3	0	1	0	0	1	0	0	0	1	0	0	0	1	0	5	0	0	0	0	0	1	0	0
681	1		5	1	1	1	1	1	0	0	0	0	0	0	1	0	0	0	0	0	0	0	0	0	0	2	0	0	0	0	1	0	0	0	0	0	0	0	1	0	4	0	0	0	0	0	0	0	0
682	1		5	1	1	1	1	1	1	0	0	0	0	0	0	0	0	0	0	0	0	0	0	0	1	5	0	1	1	1	1	1	0	0	0	0	0	0	0	1	5	0	0	0	0	0	0	0	0
683	1		5	1	1	1	1	1	0	0	1	0	1	1	0	0	0	0	0	0	0	0	0	0	0	5	1	1	1	1	1	1	0	0	0	0	1	0	0	0	5	0	0	0	0	0	0	0	0
684	1		5	1	1	0	0	0	0	0	0	0	1	0	0	0	0	0	0	0	0	0	0	0	0	5	0	1	1	1	1	1	0	0	1	0	0	0	0	0	5	0	0	0	0	0	0	0	0
685	1		5	1	0	0	0	0	0	0	0	0	1	0	0	0	0	0	0	0	0	0	0	0	0	4	0	1	0	1	1	0	0	0	0	0	0	0	1	0	5	0	0	0	0	0	0	0	0
686	1		5	1	0	0	0	0	0	0	0	0	1	1	0	0	0	0	0	0	0	0	0	1	0	2	0	1	0	1	1	0	0	0	1	0	0	0	0	0	5	0	0	0	0	0	1	0	0
687	1		4	1	0	0	0	0	0	1	0	0	0	0	0	0	0	0	0	0	0	0	0	0	0	1	1	0	0	0	0	0	0	0	1	0	0	0	0	0	5	0	0	0	1	0	1	1	0
688	1		5	1	1	0	0	0	0	0	1	0	0	0	0	0	0	0	0	0	0	0	0	0	0	4	0	0	0	1	1	1	0	0	1	0	0	0	0	0	3	0	0	0	1	0	0	0	0
689	1	1	1	0	0	0	0	1	0	0	0	0	1	1	0	0	0	0	0	0	0	0	0	1	0	5	0	0	0	0	1	1	0	0	0	0	0	0	1	0	5	0	0	0	0	0	0	0	0
690	1		5	1	1	0	0	1	0	0	0	0	0	0	0	0	0	0	0	0	0	0	0	0	1	5	0	1	0	1	1	0	0	0	0	0	0	0	0	1	5	0	0	0	0	0	0	0	0
691	1		5	1	1	1	1	1	0	0	1	0	0	0	0	0	0	0	0	0	0	0	0	0	0	5	0	1	1	1	1	1	0	0	0	0	0	0	1	0	5	0	0	1	0	0	0	0	0
692	1		5	1	1	1	1	1	0	0	0	0	0	1	0	0	0	0	0	0	0	0	0	0	0	5	0	0	0	0	1	0	0	0	0	0	1	0	0	0	5	0	0	0	0	0	0	0	0
693	1		4	1	1	1	1	0	0	0	0	0	0	0	1	0	0	0	0	0	0	0	0	0	0	2	0	0	0	1	0	0	0	0	1	1	0	0	0	0	2	0	1	1	1	0	1	0	1
694	1		3	0	0	0	0	1	0	0	0	0	1	0	0	0	0	0	0	0	0	0	0	0	0	5	0	0	1	0	0	1	0	0	0	0	0	0	1	0	5	0	0	0	0	0	0	0	0
695	1		4	1	1	1	0	0	0	0	0	0	1	1	0	0	0	0	0	0	0	0	0	0	0	2	0	0	0	0	0	0	1	0	1	0	0	0	0	0	5	0	0	0	0	0	0	0	0
696	1		5	1	0	0	0	1	0	0	1	0	0	0	0	0	0	0	0	0	0	0	0	0	0	5	0	0	1	1	1	1	0	0	0	0	0	0	0	1	5	0	0	0	0	0	0	0	0
697	1		5	1	1	0	1	1	0	0	0	0	0	0	0	0	0	0	0	0	0	0	0	0	1	5	1	1	1	1	1	1	0	0	0	0	0	0	0	1	5	0	0	0	0	0	0	0	0
698	1		5	1	0	1	1	0	0	0	0	0	0	0	1	0	0	0	0	0	0	0	0	0	0	3	0	0	0	0	1	0	0	0	1	1	1	0	0	0	4	0	0	0	1	0	0	0	0
699	1		5	1	0	0	0	1	0	0	0	0	0	0	0	0	0	0	0	0	0	0	0	0	1	2	0	0	0	1	1	0	0	0	0	0	0	0	1	1	5	0	0	0	0	0	0	0	0
700	1		2	0	0	0	0	0	1	0	0	0	0	0	0	1	0	0	0	0	0	0	0	0	0	2	0	0	0	0	0	0	1	0	1	0	0	0	0	0	1	0	0	0	1	0	1	0	1
701	1		5	1	0	0	0	0	0	0	0	0	1	0	0	0	0	0	0	0	0	0	0	0	0	2	0	1	0	0	0	0	0	0	0	0	1	0	1	0	5	0	0	0	0	0	0	0	0
702	1		5	1	0	0	0	1	0	1	0	0	0	0	0	0	0	0	0	0	0	0	0	0	0	4	1	1	1	1	1	1	0	0	1	0	0	0	1	0	5	0	0	0	0	0	0	0	0
703	1		4	0	1	0	0	0	0	0	0	0	0	0	0	0	0	0	0	0	0	0	1	0	0	5	0	0	0	0	1	0	0	0	0	0	0	0	1	0	5	0	1	0	0	0	0	0	0
704	1		5	1	0	0	0	1	0	0	0	0	0	0	0	0	0	0	0	0	0	0	0	0	1	5	0	0	0	0	1	0	0	0	0	0	0	0	1	0	5	0	0	0	0	0	0	0	0
705	1	1	5	1	1	1	1	1	0	0	0	0	0	0	0	0	0	0	0	0	0	0	0	1	0	4	0	1	1	1	1	1	0	0	0	0	0	0	0	1	5	0	0	0	0	0	0	1	0
706	1		5	1	1	1	1	1	0	0	1	0	0	0	0	0	0	0	0	0	0	0	0	0	0	2	0	0	1	1	1	0	0	0	1	0	0	0	0	0	5	0	0	0	0	0	0	0	0
707	1		1	0	0	0	0	0	1	0	0	1	0	1	1	0	1	0	0	0	0	0	0	0	0	1	0	0	0	0	0	0	1	0	0	1	1	0	0	0	1	1	1	0	1	0	1	0	1
708	1		3	0	1	0	0	0	0	0	0	0	0	1	0	0	0	0	0	0	0	0	0	0	0	4	0	0	0	1	1	1	0	0	0	0	0	0	0	1	5	0	0	0	0	0	0	0	0
709	1		2	1	1	0	0	0	0	0	1	0	1	0	0	0	0	0	0	0	0	0	0	0	0	1	1	0	0	0	0	0	0	0	1	0	0	0	0	0	5	0	0	0	0	0	0	0	0
710	1		5	1	0	0	0	1	0	0	0	0	0	1	0	0	0	0	0	0	0	0	0	0	0	3	0	0	0	0	1	0	0	0	0	0	0	0	1	0	5	0	0	0	0	0	0	0	0
711	1		4	1	0	0	0	1	0	0	0	0	0	0	0	0	0	0	0	0	0	0	0	0	1	5	1	1	1	1	1	1	0	0	0	0	0	0	1	0	5	0	0	0	0	0	0	0	0
712	1		4	1	1	1	1	1	0	0	1	0	0	0	0	0	0	0	0	0	0	0	0	0	0	5	1	1	1	1	1	1	0	0	0	0	1	0	0	0	5	0	0	0	0	0	0	0	0
713	1		5	1	1	1	0	0	0	0	0	0	1	1	0	0	0	0	0	0	0	0	0	0	0	5	0	1	1	1	1	1	0	0	0	0	0	0	1	0	5	0	0	0	0	0	0	0	0
714	1		4	1	1	0	0	1	0	0	0	0	0	1	0	0	0	0	0	0	0	0	0	0	0	4	0	1	0	1	1	1	0	0	0	0	0	0	0	1	5	0	0	0	0	0	0	0	0
715	1		1	0	0	0	0	0	1	0	0	1	1	1	1	0	1	0	0	0	0	0	0	0	0	1	0	0	0	0	0	0	1	0	1	0	1	0	0	0	1	1	0	0	1	0	0	0	0
716	1		4	0	0	0	1	0	0	0	0	0	1	1	0	0	0	0	0	0	0	0	0	0	0	5	1	1	1	1	1	1	0	0	0	0	0	0	0	1	5	0	1	0	0	0	0	0	0
717	1		4	1	1	0	1	1	0	0	0	0	0	1	0	0	0	0	0	0	0	0	0	1	0	5	1	1	1	1	1	1	0	0	0	0	0	0	0	1	5	0	0	0	0	0	0	0	0
718	1		5	1	1	0	1	1	0	0	0	0	0	1	0	0	0	0	0	0	0	0	0	0	0	4	1	1	1	1	1	1	0	0	0	0	1	0	1	0	5	0	0	0	0	0	0	0	0
719	1		5	1	1	1	1	1	0	0	0	0	0	0	0	0	0	0	0	0	0	0	0	0	1	4	0	0	1	0	1	1	0	0	0	0	0	0	0	1	5	0	0	0	0	0	0	0	0
720	1		4	1	1	0	0	0	0	0	0	0	0	0	0	0	0	0	0	0	0	0	0	1	0	4	0	0	0	0	0	1	0	0	0	0	0	0	1	0	5	0	0	0	0	0	0	0	0
721	1		3	0	0	0	0	1	0	0	0	0	1	1	0	0	0	0	0	0	0	0	0	0	0	5	1	0	0	0	1	0	0	0	0	0	1	0	0	0	5	0	0	0	0	0	0	0	0
722	1		4	0	0	0	0	1	0	0	1	0	0	0	0	0	0	0	0	0	0	0	0	0	0	2	0	0	1	0	1	0	0	0	1	0	0	0	0	0	5	0	0	0	0	0	0	0	0
723	1		1	1	1	0	0	0	0	0	0	0	0	0	0	1	0	0	0	0	0	0	0	0	0	1	0	0	0	0	0	0	1	0	1	1	0	1	0	0	1	1	1	0	1	0	1	0	0
724	1		5	1	1	1	1	1	1	0	0	0	0	0	0	0	0	0	0	0	0	0	0	0	1	5	1	0	1	1	1	0	0	1	0	0	1	1	1	0	5	0	0	0	0	0	0	0	0
725	1	1	5	1	0	0	0	0	0	0	0	0	0	0	0	0	0	0	0	0	0	0	0	0	1	5	0	1	0	0	0	0	0	0	0	0	0	0	0	1	5	0	0	0	0	0	0	0	0
726	1		3	1	0	0	1	1	0	0	0	0	1	1	0	0	0	1	0	0	0	0	0	0	0	4	0	0	1	1	0	1	0	0	1	0	0	0	0	0	5	0	0	0	0	0	0	0	0
727	1		5	1	0	0	0	0	0	0	0	0	0	0	0	0	0	0	0	0	0	0	0	0	1	5	0	1	0	1	1	0	0	1	0	0	0	0	0	1	5	0	0	0	0	0	0	0	0
728	1		5	1	1	1	1	1	0	0	1	0	0	0	0	0	0	0	0	0	0	0	0	0	0	5	0	1	1	1	1	1	0	0	0	0	0	0	1	0	3	0	0	0	1	0	1	0	0
729	1		5	1	0	0	0	0	0	1	0	0	0	0	0	0	0	0	0	0	0	0	0	0	0	3	0	0	0	0	1	1	0	0	0	0	0	0	1	0	5	0	1	0	0	0	0	0	1
730	1		2	1	0	0	0	0	1	0	0	0	0	0	0	1	0	0	0	0	0	0	0	0	0	5	0	0	1	1	1	0	0	0	0	0	0	0	0	1	5	0	0	0	0	0	0	0	0
731	1		4	1	0	0	0	0	0	0	0	0	0	0	0	0	0	0	0	0	0	0	0	1	0	5	1	1	1	1	1	0	0	0	0	0	0	0	0	1	5	0	0	0	0	0	0	0	0
732	1		4	1	1	0	1	1	0	0	1	0	0	0	0	0	0	0	0	0	0	0	0	0	0	5	1	1	1	1	1	1	0	0	0	0	0	0	1	0	5	0	0	0	0	0	1	0	0
733	1		4	1	1	1	1	1	0	0	0	0	0	0	0	0	0	0	0	0	0	0	0	1	0	5	0	1	1	1	1	1	0	0	0	0	0	0	0	1	5	0	0	0	0	0	0	0	0
734	1		1	0	0	0	0	0	1	0	0	0	0	0	0	0	0	0	0	0	0	0	0	0	1	2	0	0	0	0	1	0	0	0	0	0	1	0	0	0	5	0	0	0	0	0	0	0	0
735	1		3	0	0	0	0	0	1	0	0	0	0	1	1	0	0	0	0	0	0	0	0	0	0	2	0	0	0	0	1	0	0	0	1	0	0	0	1	0	5	0	0	0	0	0	0	0	0
736	1		5	1	1	1	1	1	0	0	0	0	0	0	0	0	0	1	0	0	0	0	0	0	0	4	0	0	1	1	1	1	0	0	0	0	0	0	0	1	5	0	0	0	0	0	0	0	0
737	1		4	1	0	0	0	0	0	0	0	0	0	0	0	0	0	0	0	0	0	0	0	0	1	4	0	1	0	1	1	1	0	0	0	0	0	0	0	1	5	0	0	0	0	0	0	0	0
738	1		2	0	1	0	0	0	0	0	0	0	1	0	0	0	0	0	0	0	0	0	0	0	0	1	0	0	0	0	0	0	1	0	0	0	1	0	1	0	5	0	0	0	0	0	0	0	0
739	1		4	1	0	1	1	0	0	0	0	0	0	0	1	0	0	0	0	0	0	0	0	0	0	3	0	0	0	1	1	1	0	0	0	0	1	0	1	0	5	0	1	0	0	0	0	0	0
740	1		3	1	1	0	0	0	0	0	0	0	1	0	0	0	0	0	0	0	0	0	0	0	0	5	0	0	0	1	1	0	0	0	0	0	1	0	1	0	5	0	0	0	0	0	0	0	0
741	1		3	1	0	1	0	0	0	0	0	0	1	1	1	0	0	0	0	0	0	0	0	1	0	4	1	1	0	1	1	1	0	0	0	0	0	1	0	0	5	0	0	0	0	0	0	0	0
742	1		5	1	0	0	0	0	0	0	0	0	0	0	0	0	0	0	0	0	0	0	0	1	0	5	0	0	0	0	0	1	0	0	1	0	0	0	0	0	5	0	1	0	0	0	0	0	0
743	1		5	1	1	1	1	1	0	0	1	0	0	0	0	0	0	0	0	0	0	0	0	0	0	4	0	1	1	1	1	1	0	0	0	0	0	0	0	1	5	0	0	0	0	0	0	0	0
744	1	2	5	1	0	0	0	1	0	0	0	0	0	0	0	1	0	0	0	0	0	0	0	0	0	3	0	0	0	0	1	0	0	0	0	0	1	0	0	0	5	0	0	0	1	0	0	0	0
745	1		5	1	1	1	1	1	0	0	0	0	1	0	0	0	0	0	0	0	0	0	0	0	0	3	0	0	0	1	0	0	0	0	0	0	1	0	0	0	5	0	0	0	0	0	0	0	0
746	1		4	1	1	0	0	0	0	0	0	0	0	0	0	0	0	0	0	0	0	0	0	1	0	4	0	0	0	0	1	0	0	0	0	0	0	0	1	0	5	0	0	0	0	0	0	0	0
747	1	1	2	0	0	0	0	0	1	0	0	0	0	0	0	0	0	0	0	0	0	0	0	1	0	4	0	0	0	0	1	0	0	0	1	0	0	0	0	0	5	0	0	0	0	0	0	0	0
748	1		5	1	0	0	1	1	0	0	0	0	0	0	1	0	0	0	0	0	0	0	0	0	0	3	0	1	1	1	1	1	0	0	0	0	0	0	1	0	3	0	1	0	1	0	1	0	0
749	1		4	0	0	0	0	1	1	0	0	0	0	1	0	0	0	0	0	0	0	0	0	0	0	5	0	1	1	1	1	1	0	0	0	0	0	0	0	1	5	0	0	0	0	0	0	0	0
750	1		2	1	0	0	0	0	0	0	0	0	1	1	0	0	0	0	0	0	0	0	0	0	0	4	1	0	0	1	1	0	0	0	0	0	0	0	1	0	5	0	0	0	0	0	0	0	0
751	1		5	1	1	1	1	1	0	0	0	0	0	0	0	0	0	0	0	0	1	0	0	0	0	5	1	1	1	1	1	1	0	0	0	0	0	0	1	0	5	0	0	0	0	0	0	0	0
752	1	1	5	1	1	1	1	1	0	0	0	0	0	0	0	0	0	0	0	0	0	0	0	0	1	5	1	1	1	1	1	1	0	0	0	0	0	0	0	1	5	0	0	0	0	0	0	0	0
753	1		4	1	1	1	0	1	0	0	1	0	1	1	0	0	0	1	0	0	0	0	0	0	0	4	1	0	1	1	1	0	0	0	0	0	0	0	1	0	5	0	0	1	0	0	0	0	0
754	1		2	1	0	0	0	0	0	0	0	0	1	1	0	0	0	0	0	0	0	0	0	0	0	3	0	0	0	1	1	1	0	0	1	0	0	0	0	0	5	0	0	0	0	0	0	0	0
755	1		5	1	1	0	1	1	0	0	0	0	0	0	0	0	0	0	0	0	1	0	0	0	0	5	0	0	1	0	1	0	0	0	1	0	0	0	1	0	5	0	0	0	0	0	1	0	0
756	1		1	1	1	1	1	1	0	0	0	0	1	0	0	0	0	0	0	0	0	0	0	0	0	5	1	1	1	1	1	1	0	0	1	0	0	0	1	0	5	0	0	0	0	0	1	0	0
757	1	1	5	1	1	0	1	1	0	0	0	0	0	0	0	0	0	0	0	0	0	0	0	1	0	5	1	1	1	1	1	1	0	0	0	0	0	0	0	1	5	0	0	0	0	0	0	0	0
758	1		5	1	0	0	0	1	0	0	0	0	0	0	0	0	0	0	0	0	0	0	0	1	0	2	0	0	0	0	1	0	0	0	0	0	0	0	1	0	5	0	0	0	0	0	0	0	0
759	1		4	1	1	1	0	0	0	0	0	0	0	0	0	0	0	0	0	0	0	0	0	0	1	4	0	1	0	1	1	1	0	0	0	0	0	0	1	0	5	0	0	0	0	0	0	0	0
760	1		5	1	1	1	1	1	0	0	0	0	0	0	0	0	0	0	0	0	0	0	0	0	1	4	0	0	0	0	1	0	0	1	0	0	0	0	0	1	5	0	0	0	0	0	0	0	0
761	1		5	1	1	1	1	1	0	0	0	0	0	0	0	0	0	0	1	0	0	0	0	0	0	4	1	1	0	0	1	0	0	0	0	0	1	0	1	0	5	0	0	0	0	0	0	0	0
762	1		5	1	1	1	1	1	0	0	1	0	0	0	0	0	0	0	0	0	0	0	0	0	0	5	0	1	1	1	1	1	0	0	0	0	0	0	1	0	5	0	0	0	1	0	0	0	0
763	1		5	1	1	1	1	1	0	0	1	0	0	0	0	0	0	0	0	0	1	0	0	0	0	3	0	1	1	1	1	1	0	1	1	0	0	0	0	1	2	0	0	0	1	0	0	0	0
764	1		3	1	0	0	0	0	0	0	0	0	0	0	1	0	0	0	0	0	0	0	0	0	0	2	0	0	0	0	0	0	0	1	0	1	1	0	0	0	3	0	0	0	1	0	1	0	0
765	1		5	0	1	0	0	0	0	0	0	0	0	0	0	0	0	0	0	1	0	0	0	0	0	5	0	0	0	0	1	0	0	0	0	0	0	0	1	0	5	0	0	0	0	0	1	0	0
766	1		2	0	1	0	0	0	0	0	0	0	0	0	0	0	1	0	0	0	0	0	0	0	0	1	0	0	0	0	0	0	1	0	0	1	0	0	0	0	3	1	0	0	0	0	0	0	0
767	1		5	1	1	0	0	1	0	0	0	0	0	1	0	0	0	0	0	0	0	0	0	0	0	4	0	1	1	1	1	0	0	0	0	0	0	0	1	0	5	0	0	0	0	0	0	0	0
768	1		3	1	1	1	1	1	0	0	0	0	0	0	0	0	0	0	0	0	0	0	0	0	1	5	1	1	1	1	1	1	0	0	0	0	0	0	0	1	5	0	0	0	0	0	0	0	0
769	1		5	1	0	0	0	0	0	0	0	0	0	0	0	0	0	0	0	0	0	0	0	0	1	2	0	0	0	0	1	0	0	0	1	0	0	0	0	0	5	0	0	0	0	0	0	0	0
770	1		5	1	1	0	0	0	0	1	0	0	0	0	0	0	0	0	0	0	0	0	0	0	0	5	0	0	0	1	1	0	0	0	0	0	1	0	0	0	5	0	0	0	0	0	0	0	0
771	1		4	1	1	1	0	1	0	0	1	0	1	0	0	0	0	0	0	0	1	0	0	0	0	5	1	1	1	1	1	1	0	0	0	0	0	0	0	1	5	0	0	0	1	0	0	0	0
772	1		3	1	0	0	0	0	0	0	0	0	0	0	0	0	0	0	0	0	0	0	1	0	0	2	0	0	0	0	1	0	0	0	1	0	1	0	1	0	5	0	0	0	0	0	0	0	0
773	1		3	1	1	1	1	1	0	0	0	0	0	0	0	0	0	0	0	0	0	0	0	0	1	2	1	1	1	1	1	0	0	0	0	0	0	0	0	1	4	0	0	0	0	0	1	0	0
774	1		5	1	1	1	1	1	0	0	1	0	0	0	0	0	0	0	0	0	0	0	0	0	0	5	1	1	1	1	1	0	0	0	0	0	0	0	1	0	5	0	0	0	0	0	0	0	0
775	1		4	1	0	0	0	0	0	0	1	0	0	0	0	0	0	0	0	0	0	0	0	0	0	4	1	0	0	0	1	0	0	0	0	0	0	0	1	0	5	0	1	0	0	0	0	0	0
776	1		5	1	1	1	1	1	0	0	0	0	0	0	0	0	0	0	0	1	0	0	0	0	0	5	0	1	1	1	1	1	0	0	1	0	0	0	1	0	5	0	0	0	0	0	0	0	0
777	1		5	1	1	0	0	1	0	0	0	0	0	1	0	0	0	0	0	0	0	0	0	0	0	5	0	0	0	1	1	0	0	1	0	0	0	0	0	1	5	0	0	0	0	0	0	0	0
778	1		3	0	0	0	0	1	0	0	0	0	1	0	0	0	0	0	0	0	0	0	0	0	0	4	0	0	0	0	0	1	0	0	1	0	0	0	0	0	5	0	0	0	0	0	0	0	0
779	1		5	1	1	1	1	1	0	1	0	0	0	0	0	0	0	0	0	0	0	0	0	0	0	3	1	0	0	1	1	0	0	0	0	0	0	0	1	0	5	0	0	0	0	0	0	0	0
780	1		5	1	1	1	1	1	0	0	0	1	1	1	0	0	0	0	0	0	0	1	1	0	0	5	0	1	0	1	1	0	0	0	1	0	1	1	1	0	5	0	0	0	0	0	0	0	0
781	1		5	1	1	1	1	1	0	0	1	0	0	0	0	0	0	0	0	0	0	0	0	0	0	3	1	0	0	1	1	1	0	0	0	0	0	0	1	0	5	0	0	0	0	0	1	0	0
782	1		5	1	1	1	1	1	0	0	0	0	0	0	0	0	0	0	0	0	0	0	0	0	1	4	1	1	1	1	1	1	0	0	0	0	0	0	0	1	4	1	0	0	0	0	0	0	0
783	1		2	0	0	0	0	1	0	0	0	0	1	0	0	0	0	0	0	0	0	0	0	0	0	2	0	0	1	0	0	0	0	0	0	0	0	0	1	0	5	0	0	0	0	0	0	0	0
784	1		5	1	1	1	1	1	0	0	1	0	0	1	0	0	0	0	0	0	0	0	0	0	0	5	0	0	1	1	1	1	0	0	0	0	0	1	0	0	5	0	0	0	0	0	1	1	0
785	1		5	1	1	0	0	1	0	0	0	0	1	0	0	0	0	0	0	0	0	0	0	0	0	2	1	0	0	1	1	0	0	0	0	0	0	0	1	0	5	0	0	0	0	0	0	0	0
786	1		3	1	0	1	0	0	0	1	0	0	0	0	0	0	0	0	0	0	1	0	0	0	0	2	0	0	0	0	1	0	0	0	1	1	1	0	0	0	2	0	1	0	1	0	1	0	0
787	1		5	1	0	0	0	0	0	0	0	0	0	1	0	0	0	0	0	0	0	0	0	0	0	4	0	1	0	0	1	0	0	0	1	0	0	0	0	0	4	0	0	0	0	0	1	0	0
788	1		3	1	1	0	1	1	0	0	0	0	1	1	0	0	0	0	0	0	1	0	0	0	0	5	1	1	1	1	1	1	0	0	0	0	0	0	0	1	5	0	0	0	1	0	0	0	0
789	1		5	1	1	1	1	1	0	0	1	0	0	0	0	0	0	0	0	0	0	0	0	0	0	5	0	1	1	0	1	0	0	0	0	0	0	0	1	0	5	0	0	0	0	0	0	0	0
790	1	1	3	1	0	0	0	0	0	0	0	0	0	0	0	0	0	0	0	0	0	0	0	1	0	3	0	0	0	1	1	0	0	0	0	0	0	0	1	0	5	0	0	0	0	0	0	0	0
791	1		5	1	1	1	0	0	0	0	1	0	0	0	0	0	0	0	0	0	0	0	0	0	0	4	0	0	0	0	1	0	0	0	1	0	0	0	0	0	5	0	0	1	0	0	0	0	0
792	1		5	1	0	1	1	1	0	0	0	0	1	0	0	0	0	0	0	0	0	0	0	0	0	4	0	1	1	1	1	1	0	0	0	0	0	0	1	0	5	0	0	1	0	0	0	0	0
793	1		4	1	1	1	0	1	0	0	0	0	1	0	0	0	0	0	0	0	0	0	0	0	0	4	0	0	1	1	1	1	0	0	0	0	0	0	0	1	4	0	0	0	0	0	0	0	0
794	1		4	1	0	0	0	0	0	0	1	0	0	0	0	0	0	0	0	0	0	0	0	0	0	1	0	0	0	0	0	0	1	0	1	0	0	0	0	0	1	1	1	0	1	0	0	0	0
795	1		3	1	0	0	0	0	0	1	0	0	0	0	0	0	0	0	0	0	0	0	0	0	0	5	1	0	0	0	0	0	0	0	1	0	0	0	0	0	5	0	0	0	0	0	0	0	0
796	1		4	1	1	0	0	0	0	0	0	0	1	1	0	0	0	0	0	0	0	0	0	0	0	3	1	0	0	1	1	1	0	0	0	0	0	0	1	0	5	0	0	0	0	0	0	0	0
797	1	4	5	1	1	1	1	1	0	0	0	0	0	0	0	0	0	0	0	0	0	0	0	0	1	3	0	0	0	1	1	0	0	0	0	0	0	1	1	0	5	0	0	0	0	0	0	0	0
798	1		5	1	1	1	1	1	0	0	0	0	0	0	0	0	0	0	0	0	0	0	0	0	1	4	0	1	0	1	1	0	0	1	0	0	0	0	1	0	5	0	0	0	0	0	0	0	0
799	1		4	0	1	1	1	0	1	0	0	0	0	1	0	0	0	0	0	0	0	0	0	0	0	5	1	1	1	1	1	1	0	0	0	0	0	0	1	0	5	0	0	0	0	0	0	0	0
800	1		5	0	0	1	1	1	0	0	1	0	0	0	0	0	0	0	0	0	0	0	0	0	1	5	0	1	1	1	0	0	0	0	0	0	0	0	0	1	5	0	0	0	0	0	0	0	0
801	1		4	0	1	0	0	1	0	0	0	0	0	0	0	0	0	0	0	1	0	0	0	0	0	4	0	0	1	1	1	1	0	0	1	0	0	0	1	0	4	0	0	0	0	0	0	0	0
802	1		5	1	0	0	0	0	0	0	0	0	0	1	0	0	0	0	0	0	0	0	0	0	0	1	0	0	0	0	0	0	1	0	0	0	1	0	0	0	5	0	0	0	0	0	0	0	0
803	1		4	0	1	0	0	0	0	0	0	0	1	0	0	0	0	0	0	0	0	0	0	0	0	4	0	0	0	0	0	0	1	0	0	0	0	0	1	0	5	1	0	0	0	0	0	0	0
804	1		5	1	1	1	1	1	0	0	0	0	0	0	0	0	0	0	0	0	0	0	0	0	1	5	0	1	1	0	1	1	0	0	0	0	0	0	0	1	5	0	0	0	0	0	0	0	0
805	1	1	5	1	1	1	1	1	0	0	0	0	0	0	0	0	0	0	0	0	0	0	0	0	1	4	0	0	0	0	1	0	0	0	1	0	0	0	0	0	5	0	0	0	0	0	0	0	0
806	1		5	0	1	0	0	0	0	0	0	0	0	1	0	0	0	0	0	0	0	0	0	0	0	4	1	0	0	0	0	0	0	0	0	0	0	0	1	0	4	0	0	0	0	0	1	0	0
807	1		3	1	1	1	1	1	0	0	0	0	1	0	0	0	0	0	0	0	0	0	0	0	0	5	0	0	1	1	1	0	0	0	1	0	0	0	0	0	5	0	0	0	0	0	0	0	0
808	1		5	1	1	1	1	1	0	0	0	0	0	0	0	0	0	0	0	0	0	0	0	0	1	5	1	1	1	1	1	1	0	0	0	0	0	0	1	0	4	0	1	0	1	0	0	0	0
809	1		3	1	1	1	1	1	0	0	0	0	1	0	0	0	0	0	0	0	0	0	0	0	0	4	1	1	1	1	1	1	0	0	0	0	0	0	1	0	3	0	0	0	1	0	1	0	0
810	1		5	1	1	1	1	1	0	0	0	0	0	0	0	0	0	0	0	0	1	0	0	0	0	5	1	1	1	1	1	1	0	0	0	0	0	0	1	0	5	0	0	0	1	0	1	0	0
811	1		5	1	1	1	1	1	0	0	1	0	1	0	0	0	0	0	0	0	0	0	0	0	0	5	0	1	1	1	1	1	0	0	0	0	0	0	1	0	5	0	0	0	0	0	0	0	0
812	1		4	1	0	0	0	0	0	0	0	0	0	1	0	0	0	0	0	0	0	0	0	0	0	4	0	1	1	1	1	0	0	0	1	0	0	0	0	0	5	0	0	0	0	0	0	0	0
813	1		3	1	1	1	1	1	0	0	1	0	0	0	0	0	0	0	0	0	0	0	0	0	0	4	0	1	1	1	1	1	0	0	0	0	0	0	1	0	5	0	0	0	0	0	0	0	0
814	1		5	1	1	1	1	1	0	0	0	0	1	1	0	0	0	0	0	0	0	0	0	0	0	4	0	0	0	1	1	1	0	0	0	0	1	0	1	0	5	0	0	0	0	0	0	0	0
815	1		2	1	0	0	0	0	0	0	0	0	1	0	0	0	0	0	0	0	0	0	0	0	0	4	0	0	0	0	1	1	0	0	0	0	1	0	0	0	5	0	0	0	0	0	0	0	0
816	1		2	1	1	0	1	1	0	0	0	0	1	0	0	0	0	0	0	0	0	0	0	0	0	3	1	0	0	0	1	0	0	0	1	0	0	0	0	0	5	0	0	0	0	0	0	0	0
817	1		5	1	1	1	1	1	0	0	0	0	0	0	0	0	0	0	0	0	0	0	0	0	1	5	0	1	0	1	1	1	0	1	0	0	0	0	0	1	5	0	0	0	0	0	0	0	0
818	1	2	4	1	0	0	0	1	0	0	1	0	0	0	0	0	0	0	0	0	0	0	0	0	0	5	0	1	0	1	1	1	0	0	0	0	0	0	0	1	3	0	1	0	1	0	1	0	0
819	1		1	1	0	0	0	0	0	0	0	0	0	0	1	0	0	0	0	0	0	0	0	0	0	4	0	0	1	1	1	0	0	0	0	0	0	0	1	0	5	0	0	0	1	0	0	0	0
820	1		5	1	0	0	0	0	0	1	0	0	1	0	1	0	0	0	0	0	0	0	0	0	0	4	0	0	0	0	0	0	0	1	0	0	0	0	0	1	5	0	0	0	0	0	0	0	0
821	1		5	0	1	0	1	1	0	0	0	0	1	0	0	0	0	0	0	0	0	0	0	0	0	2	0	0	0	0	1	1	0	0	1	0	0	0	1	0	5	0	0	0	1	0	0	0	0
822	1		5	0	0	0	0	1	0	0	0	0	0	0	0	1	0	0	0	0	0	0	0	0	0	2	0	0	0	0	0	0	0	1	1	0	0	0	0	0	5	0	0	0	0	0	0	0	0
823	1		2	1	0	1	0	0	0	0	0	0	0	0	0	0	0	0	0	0	0	0	0	1	0	3	0	1	0	1	1	0	0	0	0	0	1	0	0	0	5	1	0	0	0	0	0	0	0
824	1		2	1	1	1	1	1	0	0	0	0	1	1	0	0	0	0	0	0	0	0	0	0	0	5	0	1	1	1	1	1	0	0	1	0	0	0	1	0	5	0	0	0	0	0	0	0	0
825	1		5	1	1	1	1	1	0	0	0	0	0	1	0	0	0	0	0	0	1	0	0	0	0	5	1	1	1	1	1	1	0	0	0	0	0	0	0	1	5	0	0	0	0	0	0	0	0
826	1		2	1	1	1	1	1	0	0	0	0	0	0	0	0	0	0	0	0	1	0	0	0	0	4	0	0	0	1	1	1	0	0	0	0	0	0	0	1	5	0	0	0	0	0	0	0	0
827	1		5	1	0	0	0	0	0	0	0	0	0	0	0	0	0	0	0	0	0	0	1	0	0	3	0	1	1	0	1	1	0	0	1	0	0	0	0	0	5	0	0	0	0	0	0	0	0
828	1	1	5	1	0	1	1	1	0	0	1	0	0	0	0	0	0	0	0	0	0	0	0	1	0	4	1	1	1	1	1	1	0	0	0	0	1	0	0	0	5	0	0	0	1	0	0	0	0
829	1		1	0	1	0	0	0	0	0	0	0	1	1	1	0	1	0	0	0	0	0	0	0	0	1	0	0	0	0	0	0	1	0	0	1	0	0	0	0	2	1	1	0	1	0	1	0	1
830	1		5	1	0	0	0	0	0	0	1	0	0	0	0	0	0	0	0	0	0	0	0	0	0	5	0	0	1	1	0	1	0	0	0	0	0	0	0	1	5	0	0	0	0	0	0	0	0
831	1	1	5	1	1	1	1	0	0	0	0	0	0	0	0	0	0	0	0	0	0	0	0	1	0	5	0	1	0	1	1	0	0	0	0	0	0	0	1	0	5	0	0	0	0	0	0	0	0
832	1		5	1	1	0	0	0	0	0	0	0	1	0	0	0	0	0	0	0	0	0	0	0	0	3	0	0	0	0	1	1	0	0	1	0	1	0	0	0	5	0	1	0	0	0	1	0	0
833	1		5	1	0	1	1	1	0	0	0	0	0	0	0	0	0	0	1	0	0	0	0	0	0	1	1	1	1	1	1	1	0	0	0	0	0	1	0	0	4	0	1	0	0	0	0	0	1
834	1		4	1	1	0	1	1	0	0	0	0	0	0	0	0	0	0	0	0	0	0	0	0	1	5	1	0	0	0	1	0	0	0	0	0	0	0	0	1	5	0	0	0	0	0	0	0	0
835	1		4	1	1	0	0	0	0	0	0	0	0	0	0	0	0	0	0	0	0	0	0	0	1	2	0	0	0	0	1	0	0	0	1	0	0	0	0	0	4	0	0	0	0	0	0	0	0
836	1		5	1	0	0	1	1	0	0	0	0	0	0	0	0	0	0	0	0	1	0	0	0	0	5	1	0	0	1	1	1	0	0	0	0	0	0	1	0	5	0	0	0	0	0	0	0	0
837	1		4	1	1	1	0	0	0	0	0	0	0	0	0	0	0	0	0	0	0	0	1	0	0	3	0	0	1	0	1	1	0	0	0	0	1	0	1	0	4	0	1	0	1	0	0	0	1
838	1		5	1	1	0	1	0	0	0	0	0	0	0	0	0	0	0	0	0	0	0	0	1	0	3	0	1	0	0	1	0	0	0	1	0	1	0	0	0	5	0	0	0	1	0	1	0	0
839	1		5	1	1	0	1	1	0	0	0	0	0	0	0	0	0	0	0	0	0	0	0	1	0	4	0	0	0	0	1	0	0	0	1	0	0	0	1	0	5	1	0	0	0	0	0	0	0
840	1		5	0	0	0	0	1	0	0	0	0	0	0	0	0	0	0	0	0	0	0	0	1	0	4	0	1	0	1	1	0	0	0	0	0	0	0	0	1	5	0	0	0	0	0	0	0	0
841	1		5	1	1	1	1	0	0	0	0	0	0	0	0	0	0	0	0	0	0	0	1	0	0	5	1	1	1	1	1	1	0	0	0	0	1	0	0	0	5	0	0	0	0	0	0	0	0
842	1		5	1	1	1	1	1	0	0	0	0	1	0	0	0	0	0	0	0	0	0	0	0	0	5	1	1	1	1	1	1	0	0	0	0	1	0	0	0	5	0	0	0	0	0	0	0	0
843	1		3	1	1	0	0	0	0	0	0	0	0	1	0	0	0	0	0	0	0	0	0	0	0	5	0	0	0	0	1	0	0	0	0	0	1	0	0	0	5	0	0	0	0	0	0	0	0
844	1		1	1	1	0	0	0	0	0	0	0	1	0	0	0	0	0	0	0	0	0	0	0	0	2	0	0	1	0	1	0	0	0	0	0	1	0	0	0	3	0	1	0	1	0	0	0	0
845	1		5	1	0	0	1	1	0	0	0	0	0	0	0	0	0	0	0	0	0	0	0	0	1	4	0	1	0	1	1	0	0	0	0	0	0	0	1	0	5	0	0	0	0	0	0	0	0
846	1		4	1	1	0	1	1	0	0	0	0	1	1	0	0	0	0	0	0	0	0	0	0	0	5	0	1	0	1	1	0	0	0	1	0	0	0	0	0	5	0	0	0	0	0	0	0	0
847	1		5	1	0	0	0	0	0	0	0	0	0	0	0	0	0	0	0	0	0	0	0	0	1	3	0	1	1	1	1	1	0	0	0	0	0	0	1	0	5	0	0	0	0	0	0	1	0
848	1		5	1	1	1	1	1	0	0	0	0	0	0	0	0	0	0	0	0	0	0	0	1	0	4	1	0	0	0	0	0	0	0	0	0	0	0	1	0	5	0	0	0	1	0	0	0	0
849	1		3	1	1	1	1	0	0	0	0	0	1	1	0	0	0	0	0	0	0	0	0	0	0	4	0	1	1	1	0	1	0	0	0	0	0	0	0	1	5	0	0	0	0	0	0	0	0
850	1		1	1	0	0	0	0	0	0	0	0	1	0	0	0	0	0	0	0	0	0	0	0	0	1	0	0	0	1	1	0	0	0	1	0	0	0	0	0	5	0	0	0	1	0	0	0	0
851	1		5	0	1	0	0	0	0	0	0	0	0	0	0	0	0	0	0	0	0	0	0	1	0	3	0	0	1	0	0	0	0	0	0	0	1	0	0	0	5	0	0	0	0	0	1	0	0
852	1		3	1	0	0	0	0	0	0	0	0	0	0	0	0	0	0	0	0	1	0	0	0	0	5	0	0	0	0	0	0	0	1	0	0	0	0	0	1	3	0	0	0	1	0	0	0	0
853	1	2	5	1	1	1	1	1	0	0	0	0	0	0	0	1	0	0	0	0	0	0	0	1	0	1	0	0	0	0	0	0	1	0	0	0	0	0	0	1	5	0	0	0	0	0	0	0	0
854	1		5	1	0	1	1	0	0	0	1	0	0	0	0	0	0	0	0	1	0	0	0	0	0	2	0	0	0	1	1	0	0	0	1	0	0	0	1	0	5	0	0	1	0	0	0	0	0
855	1		5	1	1	0	1	0	0	0	0	0	1	0	0	0	0	0	0	0	0	0	0	0	0	5	1	1	1	1	1	1	0	0	0	0	0	0	0	1	5	0	0	0	0	0	1	0	0
856	1		1	0	0	0	0	0	1	0	0	0	0	0	1	0	0	0	0	0	0	0	0	0	0	1	0	0	0	0	0	0	1	0	1	0	0	0	0	0	1	0	0	0	0	0	0	0	1
857	1		5	1	0	1	0	1	0	0	0	0	0	0	0	0	0	0	0	0	0	0	0	0	1	4	0	1	0	1	1	1	0	0	0	0	0	0	0	1	5	0	0	0	0	0	0	0	0
858	1		2	0	0	0	0	0	1	0	0	0	0	1	1	0	0	0	0	0	1	0	0	0	0	3	1	1	1	1	1	0	0	0	1	1	0	1	1	0	3	0	1	0	1	0	1	0	1
859	1	1	1	0	0	0	0	1	0	0	0	0	1	1	0	0	0	0	0	0	0	0	0	1	0	2	0	0	0	0	1	0	0	0	1	0	0	0	0	0	5	0	0	0	0	0	0	0	0
860	1		5	1	1	1	1	1	0	0	0	0	0	0	0	0	0	0	0	0	0	0	0	0	1	4	0	0	0	1	1	1	0	0	0	0	0	0	1	0	5	0	0	0	0	0	0	0	0
861	1		3	0	0	1	1	0	0	0	0	0	1	0	0	0	0	0	0	0	0	0	0	0	0	5	1	1	1	1	1	1	0	0	0	0	0	0	0	1	5	0	0	0	0	0	0	0	0
862	1	1	3	0	0	0	1	0	0	0	0	0	1	0	0	0	0	0	0	0	0	0	0	0	0	4	0	0	0	0	0	1	0	0	0	0	0	0	1	0	5	0	0	0	0	0	0	0	0
863	1		5	1	1	1	1	1	0	0	1	0	0	0	0	0	0	0	0	0	0	0	0	0	0	5	0	0	0	1	1	0	0	0	0	0	0	0	1	0	5	0	0	1	0	0	0	0	0
864	1		1	1	0	0	0	0	0	0	0	0	1	0	0	0	0	0	0	0	0	0	0	0	0	4	1	1	1	1	1	0	0	0	0	0	0	0	0	1	5	0	0	0	0	0	0	0	0
865	1		5	1	1	0	0	1	0	0	0	0	0	0	0	0	0	0	0	0	0	0	0	0	1	3	0	0	0	1	1	0	0	0	0	0	0	0	0	1	5	0	0	0	0	0	0	0	0
866	1		3	1	0	0	0	0	0	1	0	0	0	0	0	0	0	0	0	0	0	0	0	0	0	3	1	1	0	0	0	0	0	0	0	0	1	0	0	0	5	0	0	0	0	0	0	1	0
867	1		1	0	0	0	0	0	1	0	0	0	0	0	0	1	1	0	0	0	0	0	0	0	0	1	0	0	0	0	0	0	1	0	0	0	0	0	0	1	1	1	0	0	1	0	1	0	0
868	1	4	3	1	1	0	0	0	0	0	0	0	1	1	0	0	0	0	0	0	0	0	0	0	0	4	0	0	0	1	1	1	0	0	1	0	0	0	0	0	5	0	0	0	0	0	0	0	0
869	1		4	0	1	0	0	1	0	0	0	0	0	0	0	0	0	0	0	0	0	0	0	0	1	5	0	0	1	1	1	0	0	0	0	0	0	0	0	1	5	0	0	0	0	0	0	0	0
870	1		5	1	0	0	0	0	0	0	0	0	0	1	0	0	0	0	0	0	0	0	0	0	0	5	0	0	1	0	0	0	0	0	0	0	0	0	1	0	5	0	0	0	0	0	0	0	0
871	1		5	1	1	0	0	1	0	0	0	0	0	0	0	0	0	0	0	0	0	0	0	1	0	3	0	0	1	1	1	1	0	0	0	0	0	0	1	0	5	0	0	0	0	0	0	0	0
872	1		5	1	1	1	1	1	0	0	0	0	0	0	0	0	0	0	0	0	0	0	0	0	1	4	0	1	1	1	1	0	0	0	0	0	0	0	1	0	5	0	0	0	0	0	0	0	0
873	1		2	0	0	0	0	1	0	0	0	0	1	1	0	0	0	0	0	0	0	0	0	0	0	4	0	0	0	1	1	0	0	0	1	0	0	0	0	0	5	0	0	0	0	0	0	0	0
874	1		5	1	1	1	1	1	0	0	0	0	0	1	0	0	0	0	0	0	0	0	0	0	0	2	1	1	1	1	1	1	0	0	0	0	1	0	1	0	5	0	0	0	0	0	0	0	0
875	1	1	5	1	1	0	0	1	0	0	0	0	0	0	0	0	0	0	0	0	0	0	0	1	0	4	0	1	0	0	1	0	0	0	0	0	0	0	0	1	5	0	0	0	0	0	0	0	0
876	1		5	1	1	1	1	1	0	0	1	0	0	0	0	0	0	0	0	0	0	0	0	0	0	3	1	1	1	1	1	1	0	0	0	0	0	0	1	0		0	0	0	0	0	0	0	0
877	1		3	1	0	0	0	0	0	0	0	0	1	0	0	0	0	0	0	0	0	0	0	0	0	5	1	0	0	0	1	0	0	0	0	0	1	0	0	0	5	0	0	0	0	0	0	0	0
878	1		1	0	0	0	0	0	1	0	0	0	0	0	0	0	0	0	0	0	0	0	0	0	1	1	0	0	0	0	0	0	1	0	1	1	1	1	0	0	1	1	0	0	0	0	0	0	0
879	1	1	2	0	0	0	0	1	0	0	0	0	0	1	0	0	0	0	0	0	0	0	0	0	0	2	0	0	0	0	1	0	0	0	0	0	0	0	1	0	5	0	0	0	0	0	0	0	0
880	1		4	1	1	1	1	1	0	0	1	0	1	0	1	0	0	0	0	0	1	0	0	1	0	5	1	1	1	1	1	1	0	0	0	0	0	0	1	0		0	0	0	1	0	1	0	0
881	1	1	3	1	0	0	0	0	0	0	0	0	0	0	0	0	0	0	0	0	0	0	0	1	0	5	0	1	1	1	1	0	0	0	0	0	0	0	1	0	5	0	0	0	0	0	1	0	0
882	1		5	1	1	0	1	0	0	0	0	0	0	0	0	0	0	0	0	0	0	0	0	0	1	4	0	1	1	1	1	1	0	0	0	0	0	1	1	0	5	0	0	0	1	0	1	0	0
883	1		5	1	1	1	1	1	0	0	0	0	0	0	0	0	0	0	0	0	1	0	0	0	0	5	0	1	0	1	1	1	0	0	1	0	0	0	0	0	5	0	0	0	0	0	1	0	0
884	1		3	1	0	1	1	1	0	0	1	0	0	0	0	0	0	0	0	0	0	0	0	0	0	4	0	1	0	0	0	1	0	0	0	0	0	0	1	0	5	0	0	0	0	0	0	0	0
885	1		3	0	0	0	1	0	0	0	0	0	0	0	0	0	0	0	0	0	0	0	0	0	1	2	0	0	0	0	0	0	0	1	0	1	1	0	0	0	1	0	0	0	0	0	0	0	0
886	1		4	1	0	1	1	1	0	0	0	0	1	1	0	0	0	0	0	0	0	0	0	0	0	5	1	1	1	1	1	1	0	0	0	0	0	0	0	1	5	0	0	0	0	0	0	0	0
887	1		5	1	1	0	1	1	0	0	0	0	0	0	0	0	0	0	0	0	1	0	0	0	0	5	1	0	0	1	1	1	0	0	0	0	0	0	1	0	5	0	0	0	0	0	1	0	0
888	1		5	1	1	1	1	1	0	0	1	0	0	0	0	0	0	0	0	0	0	0	0	0	0	3	0	1	1	1	1	0	0	0	0	0	0	0	1	0	5	0	0	0	0	0	1	0	0
889	1		3	1	0	0	0	0	0	0	0	0	1	1	0	0	0	0	0	0	0	0	0	0	0	1	0	0	0	0	1	0	0	0	1	0	0	0	0	0	5	0	0	0	0	0	0	0	0
890	1		5	1	1	1	1	1	0	0	1	0	0	0	0	0	0	0	0	0	0	0	0	0	0	5	0	0	1	0	1	1	0	0	0	0	0	0	1	0	3	0	0	0	1	0	1	0	0
891	1		3	0	0	0	0	1	0	0	0	0	1	1	0	0	0	0	0	0	0	0	0	0	0	3	0	0	0	0	1	0	0	0	1	0	0	0	0	0	5	0	0	0	0	0	0	0	0
892	1		5	1	0	0	1	1	0	1	0	0	0	0	0	0	0	0	0	0	0	0	0	0	0	5	0	0	0	0	0	1	0	1	0	0	0	0	1	0	5	0	0	0	0	1	0	0	0
893	1		3	1	1	1	0	0	0	1	1	0	0	0	0	0	0	0	0	0	0	0	0	0	0	5	1	1	1	1	1	1	0	0	0	0	0	0	1	0	5	0	0	0	1	0	0	0	0
894	1		1	1	1	0	0	0	0	1	1	0	1	1	0	0	0	0	0	0	0	0	0	0	0	5	1	0	0	1	1	0	0	0	0	0	0	0	1	0	5	0	0	0	0	0	1	1	0
895	1		3	0	1	0	0	0	0	0	0	0	0	0	0	0	0	0	0	0	0	0	1	0	0	3	1	1	0	1	1	1	0	0	0	0	0	0	1	0	3	1	0	0	0	0	0	0	0
896	1		2	0	0	0	0	0	1	1	1	0	1	1	0	0	0	0	0	0	0	0	0	0	1	3	0	1	0	0	0	0	0	1	0	0	0	0	0	1	5	0	0	0	0	0	0	0	0
897	1		4	1	0	0	1	1	0	0	0	0	0	0	0	0	0	0	0	0	0	0	0	0	1	3	0	0	0	0	1	0	0	0	0	0	0	0	0	1	5	0	0	0	0	0	0	0	0
898	1		5	1	0	0	0	0	0	0	0	0	1	0	0	0	0	0	0	0	0	0	0	0	0	5	0	0	0	0	1	0	0	0	0	0	0	0	1	0	5	0	1	0	0	0	0	0	0
899	1		5	1	0	0	0	0	0	0	0	0	0	1	0	0	0	0	0	0	0	0	0	0	0	4	1	0	0	0	0	0	0	0	0	0	0	0	1	0	5	0	0	0	1	0	0	0	0
900	1		4	1	1	0	0	0	0	0	0	0	1	1	0	0	0	0	0	0	0	0	0	0	0	5	1	0	0	0	1	0	0	0	1	0	0	0	1	0	5	0	0	0	0	0	0	0	0
901	1		5	1	0	0	1	0	0	0	0	0	1	0	0	0	0	0	0	0	0	0	0	0	0	5	0	1	0	1	1	0	0	0	0	0	0	0	1	0	5	0	0	0	0	0	0	0	0
902	1	1	4	1	1	0	0	0	0	0	0	0	0	0	0	0	0	0	0	0	0	0	0	1	0	1	0	0	0	0	0	0	1	0	0	0	1	0	0	0	5	0	0	0	0	0	1	0	0
903	1	1	5	1	0	0	1	1	0	0	0	0	0	0	1	0	0	0	0	0	0	0	0	0	0	4	0	1	1	1	1	0	0	0	0	0	0	1	1	0	5	0	1	0	0	0	1	0	0
904	1		5	1	1	0	0	1	1	1	0	0	0	0	0	0	0	0	0	0	0	0	0	0	0	5	0	0	0	1	1	1	0	1	0	0	0	0	0	1	5	0	0	0	0	0	1	1	0
905	1		4	1	0	0	0	1	0	0	0	0	0	0	0	0	0	0	0	0	0	0	0	0	1	4	0	1	1	1	1	1	0	0	0	0	0	0	1	0	4	0	0	0	1	0	0	0	0
906	1		4	1	1	1	1	1	0	0	0	0	0	0	0	0	0	0	0	0	0	0	0	0	1	4	0	0	0	0	1	0	0	0	0	0	1	0	0	0	5	0	0	0	0	0	0	0	0
907	1	1	1	1	0	0	0	1	0	0	0	0	0	0	0	0	0	0	0	0	0	0	0	1	0	4	0	0	0	1	1	0	0	0	0	0	1	0	1	0	5	0	0	0	0	0	0	0	0
908	1		5	1	1	1	1	1	0	0	0	0	0	0	0	0	0	0	0	0	0	0	0	1	0	3	0	1	0	1	1	0	0	0	1	0	0	0	0	0	5	0	0	0	0	0	0	0	0
909	1		5	1	1	0	1	0	0	0	0	0	0	0	0	0	0	0	0	0	0	0	0	0	1	4	0	0	0	0	1	0	0	0	0	0	0	0	1	0	5	0	0	0	0	0	0	0	0
910	1		1	0	0	1	1	0	0	0	0	0	0	0	1	0	0	0	0	0	0	0	0	0	0	5	0	1	1	1	1	1	0	0	0	0	0	0	1	0	5	0	0	0	0	0	0	0	0
911	1		5	1	1	1	1	1	0	0	0	0	1	1	0	0	0	0	0	0	0	0	0	0	0	2	0	1	1	0	0	1	0	0	0	0	0	0	0	1	5	0	0	0	0	0	0	0	0
912	1		3	1	0	1	0	1	0	0	0	0	0	0	0	0	0	0	0	0	0	0	0	0	1	4	0	0	0	0	1	0	0	1	0	0	0	0	0	1	5	0	0	0	0	0	0	1	0
913	1		5	1	1	0	0	1	0	0	0	0	1	0	0	0	0	0	0	0	0	0	0	0	0	3	0	0	1	1	1	0	0	0	1	0	0	0	0	0	5	0	0	0	0	0	1	0	0
914	1		5	1	1	1	1	1	0	0	0	0	0	0	0	0	0	0	0	0	0	0	0	0	1	3	0	0	1	1	1	0	0	0	0	0	0	0	1	0	5	0	0	0	0	0	0	0	0
915	1		4	1	1	1	1	1	0	0	1	0	1	1	0	0	0	0	0	0	0	0	0	0	0	4	1	1	1	1	1	1	0	0	0	0	0	0	0	1	5	0	0	0	0	0	0	0	0
916	1		5	0	1	0	0	0	0	0	0	0	0	1	0	0	0	0	0	0	0	0	0	0	0	4	0	0	0	0	1	0	0	0	0	0	0	0	0	1	5	0	0	0	0	0	0	0	0
917	1		4	1	1	1	1	1	0	1	0	0	0	0	0	0	0	0	0	0	0	0	0	0	0	4	0	1	1	1	1	1	0	0	1	0	0	0	0	0	4	0	1	0	1	0	0	0	0
918	1		1	1	0	0	0	0	0	1	0	0	0	0	0	0	0	0	0	0	0	0	0	0	0	3	0	0	0	0	1	0	0	0	0	0	0	0	1	0	5	0	1	0	0	0	0	0	0
919	1	1	5	1	1	0	0	1	0	0	0	0	0	0	0	0	0	0	0	0	0	0	0	1	0	2	0	0	0	0	0	0	1	0	1	0	0	0	0	0	5	0	0	0	0	0	0	0	0
920	1		3	1	1	0	0	0	0	0	0	0	0	1	0	0	0	0	0	0	0	0	0	0	0	3	0	0	0	1	1	1	0	0	0	0	0	0	0	1	5	0	0	0	0	0	0	0	0
921	1		5	1	1	1	1	1	0	0	0	0	0	0	0	0	0	0	0	0	0	0	0	1	0	4	1	0	1	1	1	1	0	0	0	0	0	0	0	1	5	0	0	0	0	0	0	0	0
922	1		5	1	1	1	1	1	0	0	0	0	0	0	0	0	0	0	0	0	0	0	1	0	0	5	1	1	1	1	1	1	0	0	0	0	0	0	1	0	5	0	0	0	1	0	0	0	0
923	1		5	1	1	1	1	1	0	0	0	0	1	0	0	0	0	0	0	0	0	0	0	0	0	4	0	0	0	1	1	1	0	0	0	0	0	0	1	0	5	0	0	0	0	0	1	0	0
924	1		4	1	1	0	0	1	0	0	0	0	0	0	0	0	0	0	0	0	0	0	0	1	0	5	1	1	1	1	1	1	0	0	0	0	0	0	1	0	5	0	0	0	0	0	0	0	0
925	1		5	0	1	0	0	0	0	0	0	0	0	0	0	0	0	0	0	0	1	0	0	0	0	1	1	1	1	1	1	1	0	0	0	0	0	0	1	0	5	0	0	0	0	0	0	0	0
926	1		5	1	1	0	0	1	0	0	0	0	0	0	0	0	0	0	0	0	0	0	0	0	1	4	0	1	1	1	1	0	0	0	0	0	1	0	0	0	5	0	0	0	0	0	0	0	0
927	1		5	1	1	1	1	1	0	0	0	0	0	0	1	0	0	0	0	0	1	0	0	0	0	3	1	1	1	1	1	1	0	0	0	0	1	0	1	0	5	0	0	0	0	0	1	0	0
928	1		4	0	1	0	0	0	0	0	0	0	0	1	0	0	0	0	0	0	0	0	0	0	0	5	1	1	1	1	1	0	0	0	0	0	0	0	1	0	4	0	0	0	0	0	1	0	0
929	1		5	1	1	1	1	1	0	0	1	0	0	0	0	0	0	0	0	0	0	0	0	1	0	5	0	1	1	1	1	1	0	0	0	0	0	0	0	1	5	0	0	0	0	0	0	0	0
930	1		3	0	0	0	0	1	0	0	0	0	0	0	0	0	0	0	0	0	1	0	0	0	0	3	0	0	0	0	1	0	0	0	0	0	0	0	1	0	5	0	0	0	0	0	0	0	0
931	1		2	1	0	1	0	0	0	0	0	0	0	1	1	0	0	0	0	0	1	0	1	0	0	2	0	1	1	1	0	0	0	0	0	0	1	0	0	0	2	0	1	0	0	0	1	1	0
932	1		3	1	1	1	1	1	0	0	0	0	1	1	0	0	0	0	0	0	0	0	0	0	0	5	0	0	0	1	1	1	0	0	0	0	0	0	0	1	5	0	0	0	0	0	0	0	0
933	1		4	1	1	0	0	1	0	0	0	0	0	0	0	0	0	0	0	0	0	0	0	0	1	3	0	0	0	1	1	0	0	0	0	0	0	0	1	0	5	0	0	0	0	0	0	0	0
934	1		3	1	0	0	0	0	0	0	0	0	1	0	0	0	0	0	0	0	0	0	0	0	0	5	0	0	0	0	0	1	0	0	0	0	0	0	1	0	5	0	0	0	0	0	0	0	0
935	1		5	1	0	0	0	0	0	0	0	0	0	0	0	0	0	0	0	0	1	0	0	0	0	5	1	0	1	1	1	1	0	0	0	0	0	0	1	0	5	0	0	0	0	0	0	0	0
936	1		4	0	0	0	0	1	1	0	0	0	0	0	0	0	0	0	0	0	0	0	0	0	1	4	0	0	0	1	1	0	0	0	1	0	0	0	0	0	3	0	0	0	1	0	0	0	0
937	1		2	0	0	1	0	0	0	1	0	0	0	0	0	0	0	0	0	0	0	0	0	0	0	2	1	0	0	0	0	0	0	0	0	0	0	0	0	1	5	0	0	0	0	0	0	0	0
938	1		3	0	1	0	0	0	0	0	0	0	1	0	0	0	0	0	0	0	0	0	0	0	0	4	0	0	0	1	1	1	0	0	0	0	0	0	1	0	5	0	0	0	0	0	0	0	0
939	1		5	1	1	1	1	1	0	0	0	0	0	0	1	0	0	0	0	0	0	0	0	0	0	5	0	0	0	1	1	0	0	0	0	0	0	0	1	0	5	0	1	0	0	0	0	0	0
940	1		4	1	1	0	0	1	0	0	0	0	0	0	0	0	0	0	0	0	1	0	0	0	0	4	0	1	0	1	1	1	0	0	0	0	0	0	1	0	5	0	0	0	0	0	0	0	0
941	1		5	1	0	1	1	1	0	0	0	0	0	0	0	0	0	0	0	0	0	0	0	0	1	4	1	1	1	1	1	1	0	0	0	0	0	0	0	1	5	0	0	0	0	0	0	0	0
942	1		5	1	0	0	1	0	0	0	0	0	0	0	0	0	0	0	0	0	0	0	0	0	1	4	0	0	0	0	0	0	0	1	0	0	0	0	1	0	5	0	0	0	0	0	0	0	0
943	1		5	1	0	0	1	1	0	0	0	0	0	0	0	0	0	0	0	0	0	0	0	0	1	5	0	1	1	1	1	1	0	0	0	0	0	0	0	1	5	0	0	0	0	0	0	0	0
944	1	1	4	1	0	1	1	1	0	0	0	0	0	0	0	0	0	0	0	0	0	0	0	1	0	3	1	1	1	1	1	0	0	0	0	0	1	0	1	0	4	0	0	1	1	0	1	0	0
945	1		1	1	1	1	1	0	0	1	0	0	1	1	0	0	1	0	0	0	0	0	1	0	0	1	0	0	0	0	0	0	1	0	1	0	0	0	0	0	1	1	0	0	1	0	0	0	0
946	1		3	1	0	0	0	1	0	0	0	0	0	0	1	0	0	0	0	0	1	0	0	0	0	5	1	1	1	1	1	1	0	0	0	0	0	0	0	1	5	0	0	0	0	0	0	0	0
947	1		5	1	1	1	1	1	0	0	0	0	1	1	0	0	0	0	0	0	0	0	0	0	0	4	0	0	1	1	1	0	0	0	0	0	0	0	1	0	5	0	0	0	0	0	0	0	0
948	1		4	0	0	0	0	1	0	0	0	0	0	0	0	0	0	0	0	0	0	0	0	1	0	3	1	1	1	1	1	1	0	0	0	0	0	0	1	0	5	0	0	0	0	0	0	0	0
949	1		5	1	1	0	1	1	0	0	0	0	0	0	0	0	0	0	0	0	0	0	1	0	0	5	1	0	0	1	1	1	0	0	0	0	0	0	1	0	5	0	0	0	1	0	0	0	0
950	1		5	1	1	1	1	1	0	0	1	0	0	0	0	0	0	0	0	0	0	0	0	0	0	2	0	0	0	1	1	0	0	0	0	0	0	0	1	0	5	0	0	0	0	0	0	0	0
951	1		5	0	1	0	0	0	0	0	1	0	0	0	0	0	0	0	0	0	0	0	0	0	0	4	0	0	1	1	1	0	0	0	0	0	0	0	0	1	5	0	0	0	0	0	0	0	0
952	1		3	1	1	0	0	0	0	0	0	0	0	0	0	0	0	0	0	0	0	0	0	1	0	2	0	1	0	1	1	0	0	0	0	0	0	0	1	0	5	0	0	0	0	0	1	0	0
953	1		5	0	0	1	1	1	0	0	0	0	0	0	0	0	0	0	0	0	0	0	0	0	1	4	0	0	0	1	1	0	0	0	0	0	0	0	0	1	5	0	0	0	0	0	0	0	0
954	1		5	1	1	1	1	1	0	0	1	0	0	0	0	0	0	0	0	0	0	0	0	0	0	5	0	1	1	1	1	1	0	0	0	0	0	0	0	1	5	0	0	0	0	0	0	0	0
955	1		5	1	1	1	1	1	0	0	0	0	1	1	0	0	0	0	0	0	0	0	0	0	0	4	0	0	0	1	0	1	0	0	0	0	0	0	1	0	5	0	0	0	0	0	0	0	0
956	1		2	1	0	0	0	0	0	0	0	0	1	0	0	0	0	0	0	0	0	0	0	0	0	5	0	0	1	1	1	0	0	0	0	0	0	0	0	1	3	0	0	0	1	0	0	0	0
957	1		5	1	0	1	1	1	0	0	1	0	0	0	0	0	0	0	0	0	0	0	0	0	0	2	1	0	0	0	0	0	0	0	0	0	0	0	1	0	5	0	0	0	0	0	0	0	0
958	1		2	0	0	1	0	0	0	0	0	0	0	0	1	0	0	0	0	0	0	0	0	0	0	4	1	0	0	1	1	1	0	0	0	0	1	0	1	0	5	0	0	0	1	0	0	0	0
959	1		3	1	1	0	0	0	0	0	0	0	0	0	0	0	0	0	0	0	1	0	0	0	0	4	1	1	1	1	1	0	0	0	0	0	0	0	1	0	5	0	0	0	0	0	0	0	0
960	1		5	1	0	1	0	1	0	0	0	0	0	0	0	0	0	0	0	0	0	0	0	0	1	3	0	0	0	0	1	0	0	0	1	0	0	0	1	0	5	0	0	0	0	0	0	0	0
961	1		5	1	1	0	1	1	0	0	0	0	0	0	0	0	0	0	0	0	0	0	0	1	0	1	0	0	0	0	0	0	1	0	0	0	0	0	1	0	5	0	0	0	0	0	0	0	0
962	1		5	1	1	1	1	1	0	0	0	0	0	0	0	1	0	0	0	0	0	0	0	0	0	3	1	1	1	1	1	1	0	0	0	0	0	0	1	0	5	0	0	0	0	0	0	0	0
963	1	1	5	1	1	0	0	0	0	0	1	0	0	0	1	0	0	0	0	0	1	0	0	0	0	5	0	1	1	1	1	1	0	0	0	0	0	0	1	0	2	0	1	0	1	0	1	0	1
964	1		2	1	0	0	0	0	0	0	0	0	1	0	0	0	0	0	0	0	0	0	0	0	0	5	1	1	1	1	1	1	0	0	0	0	0	0	1	0	5	0	0	0	0	0	0	0	0
965	1		5	1	1	1	1	1	0	0	0	0	0	0	0	0	0	0	0	0	1	0	0	0	0	5	0	1	1	1	1	1	0	0	0	0	1	0	0	0	5	0	0	0	0	0	0	0	0
966	1		4	1	1	0	0	1	0	0	0	0	1	0	0	0	0	0	0	0	0	0	0	0	0	4	0	0	1	1	1	0	0	0	1	0	1	0	1	0	5	0	0	0	0	0	0	0	0
967	1		3	1	1	0	1	1	0	0	0	0	0	0	0	0	0	0	0	0	0	0	0	0	1	2	0	0	0	0	1	0	0	0	0	0	0	0	1	0	5	0	0	0	0	0	0	0	0
968	1		3	1	1	0	0	1	0	0	0	0	1	0	0	0	0	0	0	0	0	0	0	0	0	3	0	1	0	1	1	1	0	0	0	0	1	0	0	0	5	0	0	0	0	0	1	0	0
969	1		3	1	0	1	1	0	0	0	1	0	0	0	0	0	0	0	0	1	0	0	0	0	0	4	1	1	1	1	1	1	0	0	0	0	0	0	1	0	5	0	0	0	0	0	0	0	0
970	1		1	0	0	0	0	0	1	0	0	0	0	0	1	0	0	0	0	0	0	0	0	0	0	3	0	0	0	1	0	0	0	0	1	0	0	0	0	0	3	0	0	0	1	0	1	1	1
971	1		5	1	0	0	0	1	0	0	1	0	0	0	0	0	0	0	0	0	0	0	0	0	0	4	0	1	0	1	1	0	0	0	0	0	0	0	1	0	5	0	0	1	0	0	0	0	0
972	1		5	1	0	0	0	0	0	0	1	0	0	0	0	0	0	0	0	0	0	0	0	0	0	5	0	0	0	0	1	0	0	0	0	0	0	0	0	1	5	0	0	0	1	0	0	0	0
973	1		4	1	1	0	0	0	0	0	0	0	0	0	0	0	0	0	0	0	1	0	0	0	0	5	0	1	1	1	1	1	0	0	1	0	0	0	0	0	5	0	0	0	0	0	0	0	0
974	1		4	1	1	0	0	1	0	0	0	0	1	1	0	0	0	0	0	0	0	0	0	0	0	4	0	0	0	1	1	0	0	0	1	0	0	0	1	0	4	0	1	0	1	0	0	0	0
975	1		3	0	0	0	1	1	0	0	0	0	1	1	0	0	0	0	0	0	0	0	0	0	0	2	1	0	0	1	1	0	0	0	1	0	0	0	1	0	4	0	0	0	0	0	0	0	0
976	1		5	1	0	0	0	1	0	0	1	0	0	0	0	0	0	0	0	0	0	0	0	0	0	5	0	0	0	0	1	0	0	0	1	0	0	0	0	0	5	0	1	0	1	0	0	0	0
977	1		5	1	1	1	1	1	0	0	0	0	0	0	0	0	0	0	0	0	0	0	0	0	1	2	1	1	1	1	1	1	0	0	0	0	0	0	0	1	5	0	0	0	0	0	0	0	0
978	1		5	1	0	0	0	1	1	0	0	0	1	1	0	0	0	0	0	0	1	0	0	0	0	5	0	0	0	0	1	0	0	1	0	0	0	0	0	1	3	0	0	0	1	0	0	0	0
979	1		5	1	0	0	1	1	0	0	1	0	0	0	0	0	0	0	0	0	0	0	0	0	0	5	0	0	1	1	1	0	0	0	0	0	0	0	1	0	5	1	0	0	0	0	0	0	0
980	1		3	0	1	1	0	0	0	0	1	0	0	1	0	0	0	0	0	0	0	0	0	0	0	5	0	0	0	0	1	0	0	0	0	0	0	0	0	1	5	0	0	0	0	0	0	0	0
981	1		2	0	0	0	0	0	1	0	0	0	1	1	1	0	0	0	0	0	1	0	0	0	0	5	1	1	0	1	1	0	0	1	0	0	0	0	0	1	5	0	0	0	1	0	0	0	0
982	1	1	5	1	1	1	1	1	0	0	0	0	0	0	0	0	0	0	0	0	0	0	0	0	1	3	0	1	1	1	1	1	0	1	0	0	0	0	0	1	4	0	0	0	0	0	0	0	0
983	1		5	1	1	0	0	1	0	0	0	0	0	0	0	0	0	0	0	0	0	0	0	0	1	2	0	0	0	0	1	0	0	0	0	0	0	0	1	0	5	0	0	0	0	0	0	0	0
984	1	1	5	1	1	1	1	1	0	0	1	0	0	0	0	0	0	0	0	0	0	0	0	0	0	5	0	1	1	1	1	1	0	0	0	0	0	0	1	0	4	0	0	0	1	0	0	0	0
985	1	1	5	1	1	0	1	1	0	0	1	0	0	0	0	0	0	0	0	0	0	0	0	0	0	5	0	0	0	1	1	0	0	1	1	0	0	0	1	0	5	0	0	0	0	0	0	0	0
986	1		5	1	0	1	0	0	0	0	0	0	0	1	0	0	0	0	0	0	0	0	0	0	0	5	0	0	0	0	1	0	0	0	0	0	0	0	0	1	5	0	0	0	0	0	0	0	0
987	1		5	1	1	0	0	1	0	0	0	0	0	0	0	0	0	0	0	0	0	0	0	1	0	4	0	0	0	0	1	1	0	0	0	0	1	0	0	0	5	0	0	0	0	0	0	0	0
988	1		3	0	1	0	0	0	0	0	0	0	0	0	0	0	0	0	0	0	1	0	0	0	0	3	0	0	0	1	1	1	0	0	0	0	1	0	1	0	5	0	0	0	0	0	1	0	0
989	1		5	1	1	1	1	0	0	0	0	0	0	0	0	0	0	0	0	0	0	0	0	1	0	4	0	0	0	0	1	0	0	0	0	0	0	0	0	1	5	0	0	0	0	0	0	0	0
990	1		3	1	1	1	0	1	0	1	0	0	1	1	1	0	0	0	0	0	0	0	0	0	1	4	0	1	0	1	1	0	0	0	1	0	1	1	0	0	2	0	1	0	1	0	0	0	0
991	1		2	1	0	0	0	1	0	0	0	0	1	0	0	0	0	0	0	0	1	0	0	0	0	5	0	1	1	1	1	1	0	0	0	0	1	0	0	0	5	0	0	0	1	0	0	0	0
992	1		5	1	1	1	1	1	0	0	0	0	0	0	0	0	0	0	0	0	0	0	0	1	0	4	1	1	1	1	1	0	0	0	0	0	0	0	1	0	5	0	0	0	0	0	0	0	0
993	1	1	5	1	0	1	0	1	0	0	0	0	0	0	0	0	0	0	0	0	0	0	0	0	1	2	0	1	1	1	1	1	0	1	0	0	0	0	0	1	5	0	0	0	0	0	0	0	0
994	1		4	1	1	0	1	1	0	0	0	0	0	0	0	0	0	0	0	0	0	0	0	0	1	4	0	0	0	0	1	1	0	0	0	0	1	0	1	0	5	0	0	0	0	0	0	0	0
995	1		4	1	1	0	0	1	0	0	0	0	1	1	0	0	0	0	0	0	0	0	0	0	0	2	0	1	1	1	1	0	0	0	1	0	0	0	0	0	5	0	0	0	1	0	1	0	0
996	1		2	0	0	0	0	1	0	0	0	0	1	0	0	0	0	0	0	0	0	0	0	0	0	4	0	1	0	1	1	1	0	0	0	0	0	0	1	0	5	0	0	0	0	0	0	0	0
997	1		5	1	1	1	1	1	0	0	0	0	0	0	0	0	0	0	0	0	0	0	0	0	1	5	0	0	1	1	1	1	0	0	0	0	0	1	1	0	5	0	0	0	0	0	0	0	0
998	1		4	1	1	1	1	1	0	0	0	0	0	1	0	0	0	0	0	0	0	0	0	0	0	5	1	1	1	1	1	1	0	0	0	0	0	0	0	1	5	0	0	0	0	0	0	0	0
999	1	1	5	1	1	1	1	1	0	0	0	0	0	0	0	0	0	0	0	0	0	0	0	1	0	5	0	1	0	0	0	1	0	0	0	0	0	0	1	0	5	0	0	0	0	0	0	0	0
1000	1		4	1	1	1	1	1	0	0	0	0	0	0	0	0	0	0	0	0	0	0	0	0	1	4	1	0	1	1	1	0	0	0	0	0	0	0	0	1	5	0	0	0	0	0	0	0	0
1001	1		4	1	0	0	0	0	0	0	0	0	0	0	0	0	0	0	0	0	0	0	0	0	1	5	0	0	1	1	1	0	0	0	0	0	0	0	1	0	5	0	0	0	0	0	0	0	0
1002	1		5	1	0	0	0	1	0	1	0	0	0	0	0	0	0	0	0	0	0	0	0	0	0	3	1	0	0	0	0	0	0	0	0	0	1	0	0	0	5	0	0	0	0	0	1	0	0
1003	1	1	4	0	1	0	0	0	0	0	0	0	0	0	0	0	0	0	0	0	0	0	0	0	1	3	1	0	0	0	0	0	0	0	0	0	0	0	1	0	5	0	0	0	0	0	0	0	0
1004	1		4	1	1	1	1	1	0	0	0	0	0	0	0	0	0	0	0	0	0	0	1	0	0	1	0	1	1	1	1	0	0	0	0	0	1	0	0	1	5	0	0	0	0	0	0	0	0
1005	1		4	1	0	0	0	0	0	0	0	0	1	0	0	0	0	0	0	0	0	0	0	0	0	4	0	0	0	0	1	0	0	0	0	0	1	0	0	0	5	0	0	0	0	0	0	0	0
1006	1		5	1	1	0	0	1	0	0	0	0	1	0	0	0	0	0	0	0	0	0	0	0	0	5	0	1	0	1	1	1	0	0	0	0	0	0	0	1	5	0	0	0	0	0	0	0	0
1007	1		5	1	0	0	0	0	0	0	0	0	0	1	0	0	0	0	0	0	0	0	0	0	0	3	0	0	0	1	1	0	0	0	0	0	0	0	0	1	2	0	0	0	1	0	1	0	0
1008	1		2	1	0	0	0	0	0	0	0	0	1	0	0	0	0	0	0	0	0	0	0	0	0	3	0	0	0	0	1	0	0	0	0	0	0	0	1	0	5	0	0	0	0	0	0	0	0
1009	1	2	3	1	0	0	0	0	0	0	0	0	0	0	0	0	0	0	0	0	0	0	0	1	0	2	0	0	0	0	1	0	0	0	0	0	0	0	0	1	5	0	0	0	1	0	0	0	0
1010	1		5	1	1	0	1	1	0	0	0	0	0	0	0	0	0	0	0	0	0	0	0	0	1	5	0	0	0	0	1	0	0	0	0	0	0	0	0	1	5	0	0	0	0	0	0	0	0
1011	1		5	1	0	0	0	1	0	0	0	0	1	0	0	0	0	0	0	0	1	0	0	0	0	5	0	0	0	1	0	0	0	0	0	0	0	0	1	0	5	0	0	0	0	0	0	0	0
1012	1		3	1	0	0	0	0	0	0	0	0	0	0	0	0	0	0	0	0	0	0	1	0	0	2	0	0	0	0	1	0	0	0	0	0	0	1	0	0	5	0	0	0	0	0	0	0	1
1013	1	1	5	1	1	1	1	1	0	0	0	0	0	0	0	0	0	0	0	0	0	0	0	1	0	3	0	1	0	0	1	0	0	0	0	0	0	0	1	0	5	0	0	0	0	0	0	0	0
1014	1	2	5	1	1	0	1	0	0	0	0	0	0	0	0	0	0	0	0	0	0	0	0	0	1	1	0	0	0	0	0	0	1	0	1	0	0	0	0	1	5	1	0	0	0	0	0	0	0
1015	1		5	0	0	0	1	0	0	0	0	0	0	0	0	0	0	0	0	0	1	0	0	0	0	4	1	1	1	1	1	1	0	0	1	0	0	0	0	0	4	0	1	0	1	0	0	0	0
1016	1		4	1	1	0	0	1	0	0	0	0	1	1	0	0	0	0	0	0	1	0	0	0	0	5	1	0	0	1	1	1	0	0	0	0	0	0	0	1	5	0	0	0	0	0	0	0	0
1017	1	1	5	1	0	0	0	0	0	0	0	0	0	0	0	0	0	0	0	0	0	0	0	0	1	3	0	1	0	0	1	0	0	0	0	0	1	0	0	0	5	0	0	0	0	0	0	0	0
1018	1		4	1	0	1	1	1	0	0	1	0	1	1	0	0	0	0	0	0	0	0	0	0	0	5	0	0	0	1	1	1	0	0	0	0	0	0	1	0	5	0	0	0	0	0	0	0	0
1019	1	1	5	0	0	0	0	0	1	0	0	0	0	0	0	0	0	0	0	0	0	0	0	0	1	2	0	0	0	0	0	0	1	0	0	0	0	0	1	0	5	0	0	0	0	0	0	0	0
1020	1		4	1	1	1	1	1	0	1	0	0	0	0	0	0	0	0	0	0	0	0	0	1	0	5	0	0	0	0	0	0	0	1	0	0	0	0	0	1	5	0	0	0	0	0	0	0	0
1021	1		2	0	0	0	0	0	1	0	0	0	1	1	1	0	0	0	0	0	0	0	0	0	0	3	1	0	0	1	1	0	0	0	0	0	1	0	0	0	2	0	1	0	1	0	1	0	0
1022	1		4	1	1	1	1	0	0	0	0	0	1	0	0	0	0	0	0	0	0	1	1	0	0	1	0	0	0	0	0	0	1	0	0	0	0	0	1	0	5	0	1	0	1	0	0	0	0
1023	1		5	1	1	0	1	1	0	0	0	0	0	0	0	0	0	0	0	0	0	0	0	1	0	5	1	0	0	1	1	0	0	0	1	0	0	0	0	0	5	0	0	0	0	0	0	0	0
1024	1		5	1	1	1	1	1	0	0	0	0	0	0	0	0	0	0	0	0	0	0	0	0	1	4	0	1	1	1	1	1	0	0	0	0	0	0	1	0	5	0	0	0	0	0	0	0	0
1025	1		4	1	1	1	1	1	0	0	0	0	0	0	0	0	0	0	0	0	0	0	0	0	1	4	0	1	0	1	1	1	0	0	0	0	0	0	0	1	5	0	0	0	0	0	0	0	0
1026	1		5	1	1	1	1	1	0	0	0	0	0	0	0	0	0	0	0	0	1	0	0	0	0	5	0	0	0	1	1	1	0	0	0	0	0	0	1	0	5	0	0	0	0	0	0	0	0
1027	1		5	1	1	1	1	1	0	0	0	0	1	0	0	0	0	0	0	1	0	0	0	0	0	4	1	1	0	0	1	0	0	0	0	0	1	0	0	0	5	0	0	0	0	0	0	0	0
1028	1	1	4	1	0	0	0	1	0	0	0	0	0	0	0	1	0	0	0	0	0	0	0	0	0	5	0	1	0	1	1	1	0	0	0	0	0	1	1	0	5	0	0	0	0	0	0	0	0
1029	1		4	1	0	0	0	0	0	0	0	0	1	0	0	0	0	0	0	0	0	0	0	0	0	4	0	0	0	1	1	1	0	0	0	0	1	0	1	0	5	0	0	0	0	0	0	0	0
1030	1		5	1	1	0	0	0	0	0	0	0	0	0	0	0	0	0	0	0	0	0	0	1	0	5	0	0	0	1	1	1	0	0	0	0	0	0	0	1	5	0	0	0	0	0	0	0	0
1031	1		5	1	0	0	0	0	0	0	0	0	0	0	0	0	0	0	0	0	0	0	0	0	1	3	0	1	0	1	1	1	0	0	1	0	1	0	1	0	5	0	0	0	0	0	0	0	0
1032	1		5	1	1	0	0	1	0	0	0	0	0	0	0	0	0	0	0	0	0	0	0	1	0	3	0	0	0	0	1	1	0	0	1	0	0	0	1	0	4	1	0	0	0	0	0	0	0
1033	1		5	1	1	1	1	1	0	0	0	0	0	0	0	1	0	0	0	0	0	0	0	0	0	2	0	1	0	1	1	1	0	0	0	0	1	0	0	0	5	0	0	0	0	0	0	0	0
1034	1		3	0	0	0	0	1	0	0	0	0	1	1	0	0	0	0	0	0	0	0	0	0	0	2	0	0	0	1	1	0	0	0	0	0	0	0	1	0	5	0	0	0	0	0	0	0	0
1035	1		4	0	1	0	1	1	0	0	1	0	0	0	0	0	0	0	0	0	0	0	0	0	1	4	0	1	1	1	1	0	0	0	0	0	0	0	0	1	5	0	1	0	1	0	0	0	0
1036	1		5	1	0	1	1	1	0	0	0	0	0	0	0	0	0	0	0	0	0	0	0	0	1	5	0	1	1	1	1	0	0	0	1	0	0	0	0	0	5	0	0	0	0	0	0	0	0
1037	1		5	1	1	0	1	1	0	0	0	0	0	0	0	0	0	0	0	0	0	0	0	0	1	4	0	1	1	1	1	1	0	0	0	0	0	0	1	0	5	0	0	0	0	0	0	0	0
1038	1		4	1	0	0	0	0	0	0	0	0	0	1	0	0	0	0	0	0	0	0	0	0	0	5	0	1	1	1	1	1	0	0	0	0	0	0	1	0	5	0	0	0	0	0	0	0	0
1039	1		3	0	0	1	0	0	0	0	0	0	0	0	0	0	1	0	0	0	0	0	0	0	0	1	0	0	0	0	0	0	1	0	1	1	1	0	1	0	3	1	0	0	1	0	0	0	0
1040	1		5	1	0	1	1	1	0	0	0	0	0	0	0	0	0	0	0	0	0	0	0	0	1	4	0	0	0	0	1	0	0	1	0	0	0	0	0	1	5	0	0	0	1	0	0	0	0
1041	1		4	1	1	0	0	0	0	0	0	0	0	0	0	0	0	0	0	0	0	0	0	0	1	5	0	1	1	1	0	0	0	0	1	0	0	0	0	0	5	0	0	0	0	0	0	0	0
1042	1	1	5	1	1	1	1	0	0	0	0	0	0	0	0	0	0	0	0	0	0	0	0	1	0	5	0	1	0	1	1	0	0	0	0	0	1	0	1	0	5	0	0	0	1	0	0	0	0
1043	1	1	5	1	1	1	0	0	0	0	1	0	0	0	0	0	0	0	0	0	1	0	0	0	0	4	0	0	1	1	1	1	0	0	0	0	0	0	1	0	4	0	1	0	1	0	1	0	0
1044	1		4	1	0	0	0	0	0	0	0	0	1	0	0	0	0	0	0	0	0	0	0	0	0	3	0	0	1	0	0	0	0	0	0	0	0	0	1	0	5	0	0	0	0	0	0	0	0
1045	1		5	1	0	1	0	0	0	0	0	0	0	0	0	0	0	0	0	0	0	0	0	1	0	3	0	0	0	0	0	0	0	1	1	0	1	0	0	0	5	0	0	0	0	0	0	0	0
1046	1		5	1	0	0	0	1	0	0	0	0	0	0	0	0	0	0	0	0	0	0	0	1	0	3	0	1	1	0	1	0	0	0	1	0	0	0	0	0	5	0	0	1	1	0	0	0	0
1047	1		2	0	0	0	0	1	0	0	0	0	1	0	0	0	0	0	0	0	0	0	0	0	1	5	1	1	1	1	1	1	0	1	0	0	0	0	0	1	5	1	0	0	0	0	0	0	0
1048	1		4	1	1	0	0	1	0	0	0	0	0	0	0	0	0	0	0	0	0	0	0	0	1	5	0	0	0	0	1	0	0	0	0	0	1	0	0	0	5	0	0	0	0	0	0	0	0
1049	1		5	1	1	0	1	1	0	0	0	0	1	1	0	0	0	0	0	0	0	0	0	0	0	5	0	0	0	1	1	1	0	0	0	0	0	0	0	1	5	0	0	0	0	0	0	0	0
1050	1		5	1	1	0	1	1	0	0	0	0	0	0	0	0	0	0	0	0	1	0	0	0	0	2	0	0	0	1	1	1	0	0	0	0	0	0	0	1	5	0	0	0	0	0	0	0	0
1051	1		3	1	1	0	0	1	0	0	0	0	0	0	0	0	0	0	0	0	1	0	0	0	0	4	0	1	0	1	1	0	0	0	1	0	1	0	1	0	5	0	0	0	0	0	0	0	0
1052	1		4	1	1	0	0	0	0	0	0	0	0	0	0	0	0	0	0	0	0	0	0	0	1	3	0	1	0	0	1	0	0	0	1	0	0	0	0	0	5	0	0	0	0	0	0	0	0
1053	1		5	0	0	1	0	0	0	0	1	0	0	0	0	0	0	0	0	0	0	0	0	0	0	2	0	0	0	0	1	0	0	0	0	0	0	1	0	0	5	0	0	1	0	0	0	0	0
1054	1		5	1	1	0	1	0	0	0	0	0	0	0	0	0	0	0	0	0	0	0	0	1	0	4	0	0	0	1	1	1	0	0	0	0	0	0	1	0	5	0	0	0	0	0	0	0	0
1055	1		5	1	0	0	0	1	0	0	0	0	0	0	0	0	0	0	0	0	0	0	0	0	1	5	0	1	1	1	1	0	0	0	1	0	0	0	0	0	5	0	0	0	0	0	0	0	0
1056	1	1	5	1	0	1	1	1	0	0	0	0	0	0	0	0	0	0	0	0	0	0	0	1	0	2	0	1	1	0	1	0	0	0	1	0	0	0	0	0	5	0	0	0	0	0	0	0	0
1057	1		5	1	1	1	1	0	0	0	0	0	0	0	0	0	0	0	0	0	0	0	0	1	0	4	0	0	0	0	1	0	0	0	0	0	0	0	1	0	5	0	0	0	0	0	0	0	0
1058	1		3	0	1	1	0	0	0	0	1	0	1	0	0	0	0	0	0	0	0	0	0	0	0	4	0	0	0	0	1	0	0	0	0	0	1	0	0	0	3	0	0	1	0	0	0	0	0
1059	1		3	1	0	0	0	1	0	0	0	0	1	0	1	0	0	0	0	0	1	0	0	0	0	5	1	1	1	1	1	1	0	0	0	0	0	0	1	0	5	0	0	0	0	0	0	1	0
1060	1		5	1	1	1	1	1	0	0	0	0	0	0	0	0	0	0	0	0	0	0	1	0	0	3	0	1	1	1	1	1	0	0	1	0	1	0	1	0	5	0	0	0	0	0	0	0	0
1061	1		3	0	0	0	0	1	0	0	0	0	0	0	0	0	0	0	0	0	0	0	0	0	1	4	0	0	0	1	1	0	0	0	0	0	0	0	1	0		0	0	0	0	0	0	0	0
1062	1		5	1	0	0	0	0	0	1	0	0	0	0	0	0	0	0	0	0	0	0	0	0	0	5	0	0	0	1	1	0	0	0	0	0	0	0	1	0	4	0	0	0	1	0	0	0	0
1063	1	1	5	1	0	0	1	1	0	0	0	0	0	0	0	0	0	0	0	1	0	0	0	0	0	5	0	1	1	1	1	1	0	0	1	0	0	0	0	0	5	0	0	0	1	0	0	0	0
1064	1	1	5	1	1	1	1	1	0	1	0	0	0	0	0	0	0	0	0	0	0	0	0	0	0	5	0	0	1	1	1	0	0	0	0	0	0	0	1	0	5	0	0	0	0	0	0	0	1
1065	1		5	1	0	0	0	0	0	0	1	0	0	0	0	0	0	0	0	0	0	0	0	0	0	3	0	0	1	1	0	0	0	0	1	0	0	0	1	0	5	0	0	0	0	0	0	0	0
1066	1		5	1	0	0	0	0	0	0	0	0	0	0	0	0	0	0	0	0	0	0	0	0	1	5	0	1	0	0	1	1	0	0	0	0	0	0	0	1	5	0	0	0	0	0	0	0	0
1067	1		5	1	1	1	1	1	0	0	1	0	0	0	0	0	0	0	0	0	1	0	0	0	0	5	1	1	1	1	1	0	0	0	0	0	1	0	0	0	5	0	0	0	0	0	1	0	0
1068	1		3	0	0	0	1	1	0	0	0	0	1	1	0	0	0	0	0	0	1	0	0	0	0	5	0	1	1	1	1	1	0	0	1	0	0	0	0	0	5	0	0	0	0	0	0	0	0
1069	1		4	1	1	0	0	0	0	0	0	0	0	0	0	0	0	0	0	0	0	0	0	0	1	5	0	0	1	1	0	0	1	0	0	0	0	0	0	1	5	0	0	0	0	0	0	0	0
1070	1		4	1	1	1	0	1	0	0	0	0	1	1	0	0	0	0	0	0	0	0	0	0	0	3	0	0	1	1	1	0	0	0	1	0	0	0	1	0	5	0	0	0	0	0	0	0	0
1071	1		2	1	1	1	1	1	0	0	0	0	1	1	0	0	0	0	0	0	0	0	0	0	0	5	0	0	0	1	1	0	0	1	0	0	0	0	0	1	5	0	0	0	0	0	0	0	0
1072	1		2	0	0	0	0	1	0	0	0	0	0	0	1	0	0	0	0	0	1	0	0	0	0	4	0	1	1	1	1	1	0	0	0	0	1	0	0	1	5	0	0	0	0	0	0	0	0
1073	1		4	1	1	1	1	1	0	0	0	0	1	0	0	0	0	0	0	0	0	0	0	0	0	3	1	1	0	1	1	0	0	0	0	0	1	0	0	0	4	0	1	0	1	0	0	0	0
1074	1		5	1	1	1	1	1	0	0	0	0	0	0	0	0	0	0	0	0	0	0	0	1	0	5	0	0	1	1	1	0	0	0	1	0	1	0	0	0	5	0	0	0	0	0	0	0	0
1075	1		4	1	1	0	0	1	0	0	0	0	1	1	0	0	0	0	0	0	0	0	0	0	0	1	1	0	0	0	0	0	0	0	0	0	0	0	1	0	1	0	0	0	1	0	0	0	0
1076	1		5	1	1	0	0	0	0	0	0	0	1	1	0	0	0	0	0	0	0	0	0	0	0	2	0	0	0	0	1	0	0	0	0	0	1	0	0	0	5	0	0	0	0	0	0	0	0
1077	1		5	1	1	1	0	0	0	0	1	0	0	0	0	0	0	0	0	0	1	0	0	0	0	5	1	1	1	1	1	1	0	0	0	0	0	0	1	0	5	0	0	0	0	0	0	0	0
1078	1		5	1	0	0	0	1	0	0	0	0	1	0	0	0	0	0	0	0	0	0	0	0	0	5	0	0	0	0	0	1	0	0	0	0	0	0	1	0	5	0	0	0	0	0	0	0	0
1079	1		5	1	1	0	0	1	0	0	0	0	0	0	0	0	0	0	0	0	0	0	0	0	1	4	0	1	1	0	1	1	0	0	0	0	0	0	1	0	5	0	0	0	0	0	0	0	0
1080	1		5	1	1	1	1	1	0	1	0	0	0	0	0	0	0	0	0	0	0	0	0	0	0	5	0	0	1	1	1	1	0	0	0	0	0	0	0	1	5	0	0	0	0	0	0	0	0
1081	1		5	1	1	1	1	1	0	1	0	0	0	0	0	1	0	0	0	0	0	0	0	0	0	4	1	1	1	1	1	1	0	0	0	0	1	0	0	0	5	0	0	0	1	0	0	0	0
1082	1		4	0	0	1	1	1	0	0	0	0	0	0	0	0	0	0	0	0	1	0	0	0	0	5	1	1	1	1	1	1	0	0	0	0	0	0	1	0	5	0	0	0	0	0	0	0	0
1083	1		5	1	1	1	1	0	0	0	0	0	0	0	0	0	0	0	0	0	0	0	0	0	1	5	0	1	1	1	1	1	0	0	0	0	0	0	0	1	5	0	0	0	0	0	0	0	0
1084	1		3	1	1	0	0	0	0	0	0	0	1	1	0	0	0	0	0	0	0	0	0	0	0	3	0	0	0	0	1	0	0	0	0	0	1	0	0	0	5	0	0	0	0	0	0	0	0
1085	1		5	1	1	1	1	1	0	0	0	0	0	0	0	0	0	0	0	0	0	0	0	0	1	5	0	1	1	1	1	1	0	0	0	0	0	0	0	1	5	0	0	0	0	0	0	0	0
1086	1		3	1	0	0	1	1	0	0	0	0	0	1	0	0	0	0	0	0	0	0	0	0	0	5	0	1	0	1	1	1	0	0	0	0	0	0	1	0	5	0	0	0	0	0	0	0	0
1087	1		3	1	0	1	0	1	0	0	0	0	1	1	0	0	0	0	0	0	1	0	0	0	0	5	0	1	1	1	1	1	0	0	0	0	0	0	0	1	5	0	0	0	0	0	0	0	0
1088	1		5	1	0	1	1	1	0	0	0	0	0	0	0	0	0	0	0	0	0	0	0	0	1	4	0	1	1	1	1	1	0	0	0	0	0	0	1	0	5	0	0	0	0	0	0	0	0
1089	1		5	1	1	1	1	1	0	0	0	0	1	1	0	0	0	0	0	0	0	0	0	0	0	3	0	1	1	1	1	1	0	0	0	0	1	0	0	0	5	0	0	0	0	0	0	0	0
1090	1		1	0	0	0	0	1	0	0	0	0	0	1	0	0	0	0	0	0	0	0	0	0	0	2	1	0	0	0	1	0	0	0	0	0	1	0	1	0	4	0	1	0	1	0	0	0	0
1091	1		5	1	1	1	1	1	0	0	0	0	0	0	0	0	0	0	0	0	0	0	0	1	0	3	1	1	1	1	1	1	0	0	0	0	0	0	0	1	5	0	0	0	0	0	0	0	0
1092	1		5	1	1	0	0	1	0	0	0	0	0	0	0	0	0	0	0	0	0	0	0	0	1	2	0	1	1	1	1	0	0	0	0	0	1	0	0	0	5	0	0	0	0	0	0	0	0
1093	1		4	1	1	1	1	1	0	0	0	0	0	1	1	0	0	0	0	0	0	0	0	0	0	3	0	0	0	0	1	0	0	0	0	0	1	0	0	0	3	0	0	0	1	0	1	0	0
1094	1		5	1	0	1	0	1	0	0	0	0	1	0	0	0	0	0	0	0	0	0	0	0	0	5	1	1	1	1	1	1	0	0	0	0	0	0	0	1	5	0	0	0	0	0	0	0	0
1095	1	1	5	1	0	0	0	0	0	0	0	0	0	0	0	0	0	0	0	0	0	0	0	1	0	2	0	0	0	0	1	0	0	0	1	0	0	0	0	0	4	0	0	0	1	0	0	0	0
1096	1		5	1	1	1	1	1	0	0	0	0	0	0	0	0	0	0	0	0	0	0	0	0	1	5	0	1	0	0	0	0	0	1	0	0	0	0	0	1	5	0	0	0	0	0	0	0	0
1097	1		5	1	1	1	1	1	0	0	0	0	0	0	0	0	0	0	0	0	0	0	0	0	1	4	1	1	1	1	1	1	0	1	0	0	1	0	0	0	5	0	0	0	0	0	0	0	0
1098	1		5	1	1	1	0	1	0	0	0	0	0	0	0	0	0	0	0	0	0	0	0	0	1	5	0	1	0	1	1	0	0	0	0	0	0	0	0	1	5	0	0	0	0	0	0	0	0
1099	1	1	3	1	0	0	0	0	0	0	0	0	1	0	0	0	0	0	0	0	0	0	0	0	0	3	1	0	1	1	1	0	0	0	0	0	0	0	1	0	5	0	0	0	0	0	0	0	0
1100	1		4	1	1	1	1	1	0	0	0	0	1	1	0	0	0	0	0	0	0	0	0	0	0	4	1	0	0	1	1	1	0	0	0	0	0	0	1	0	5	0	0	0	0	0	0	0	0
1101	1		3	0	1	0	0	0	0	0	0	0	0	0	0	0	0	0	0	0	0	0	0	0	1	4	0	0	0	0	1	0	0	0	1	0	0	0	0	0	5	0	0	0	0	0	0	0	0
1102	1		5	1	0	1	1	1	0	0	0	0	0	1	1	0	0	0	0	0	0	0	0	0	0	4	0	0	0	1	1	0	0	0	1	0	1	0	0	0	5	0	0	0	0	0	0	0	0
1103	1		5	1	1	1	1	1	0	0	0	0	0	0	0	0	0	0	0	0	0	0	0	0	1	3	1	0	0	0	1	0	0	0	0	0	1	0	1	0	5	0	0	0	1	0	0	0	0
1104	1		4	1	1	1	0	0	0	0	1	0	0	0	0	0	0	0	0	0	0	0	0	0	0	1	0	0	1	0	1	1	0	0	0	0	0	0	0	1	5	0	0	1	0	0	0	0	0
1105	1		4	1	1	0	1	1	0	0	0	0	0	0	0	0	0	0	0	0	0	0	0	1	0	5	0	0	1	0	1	1	0	0	0	0	0	0	0	1	5	0	0	0	0	0	0	1	0
1106	1		4	1	1	1	1	1	0	0	0	0	0	0	0	0	0	0	0	0	0	0	0	1	0	3	1	0	0	0	1	0	0	0	0	0	0	0	1	0	4	0	0	0	0	0	0	0	0
1107	1		3	0	0	0	1	0	0	0	0	0	0	0	0	0	0	0	0	0	0	0	1	0	0	1	0	0	0	0	0	0	1	0	0	1	0	0	0	0	3	0	0	0	1	0	0	0	0
1108	1		5	1	1	0	0	1	0	0	0	0	0	0	0	0	0	0	0	0	0	0	0	0	1	5	0	0	0	0	1	0	0	0	0	0	0	0	1	0	5	0	0	0	0	0	0	0	0
1109	1		3	0	0	0	0	1	0	0	0	0	0	0	0	1	0	0	0	0	0	0	0	0	0	5	0	1	1	1	1	1	0	0	0	0	0	0	1	0	5	0	0	0	0	0	0	0	0
1110	1		5	1	1	1	1	1	0	0	0	0	0	0	1	0	0	0	0	0	1	0	0	0	0	5	1	1	1	1	1	1	0	0	0	0	1	0	1	0	5	0	0	0	0	0	0	0	0
1111	1		4	1	1	0	0	0	0	0	0	0	0	0	0	0	0	0	0	0	0	0	0	0	1	5	0	0	0	0	1	0	0	0	0	0	0	0	1	0	5	0	0	0	0	0	0	0	0
1112	1		3	1	0	0	0	0	0	0	0	0	1	1	0	0	0	0	0	0	0	0	0	0	0	5	1	0	0	0	1	0	0	1	0	0	0	0	0	1	5	0	0	0	0	0	0	0	0
1113	1		5	1	1	0	0	1	0	0	0	1	0	0	0	0	0	0	0	0	0	0	0	0	0	5	0	0	1	0	1	1	0	0	0	0	0	0	1	0	5	0	0	0	0	0	1	0	0
1114	1		5	1	0	1	1	1	0	0	0	0	0	0	1	0	0	0	0	0	0	0	0	0	0	2	0	0	0	1	0	0	0	0	1	0	0	0	0	0	5	0	0	0	0	0	0	0	0
1115	1		5	1	0	0	0	1	0	0	0	0	1	1	0	0	0	0	0	0	0	0	0	0	0	5	0	0	1	1	1	0	0	0	0	0	0	0	1	0	5	0	0	0	0	0	0	0	0
1116	1		5	1	0	1	1	1	1	0	0	0	0	0	0	0	0	0	0	0	0	0	0	0	1	5	0	1	0	1	1	0	0	0	0	0	1	0	0	0	5	0	0	0	0	0	0	0	0
1117	1		5	1	0	1	1	1	0	0	0	0	0	0	0	0	0	0	0	0	0	0	0	0	1	5	0	0	0	1	0	0	0	0	0	0	0	0	1	0	5	0	0	0	0	0	0	0	0
1118	1		5	1	0	1	1	0	0	0	0	0	0	0	0	0	0	0	0	0	0	0	0	0	1	3	0	1	1	1	1	1	0	0	1	0	1	0	0	0	5	0	0	0	0	0	0	0	0
1119	1		1	1	1	1	1	1	0	0	0	0	1	1	0	0	0	0	0	0	0	0	0	0	0	5	0	0	1	1	1	1	0	0	0	0	0	0	0	1	5	0	0	0	0	0	0	0	0
1120	1		3	0	1	0	0	0	0	0	0	0	1	1	0	0	0	0	0	0	0	0	0	0	0	4	0	0	0	1	1	0	0	0	0	0	0	0	1	0	5	0	0	0	0	0	0	0	0
1121	1		5	0	0	1	0	0	0	0	0	0	0	0	0	0	0	0	0	0	0	0	0	0	1	3	0	0	0	0	0	1	0	0	0	0	1	0	0	0	5	0	0	0	0	0	1	0	0
1122	1		5	1	0	0	1	1	0	0	0	0	1	0	0	0	0	0	0	0	0	0	0	0	0	4	0	0	1	1	1	0	0	0	1	0	0	0	0	0	5	0	0	0	1	0	0	0	0
1123	1		5	1	0	0	0	1	0	0	0	0	0	0	0	0	0	0	0	0	0	0	1	0	0	4	1	0	1	1	1	1	0	0	0	0	0	1	0	0	5	0	0	0	0	0	0	0	0
1124	1		5	1	1	1	1	1	0	0	0	0	0	0	0	0	0	0	0	0	0	0	0	0	1	4	0	0	0	0	1	1	0	0	1	0	0	0	1	0	5	0	0	0	0	0	0	0	0
1125	1		5	1	1	0	1	1	0	0	1	0	0	0	0	0	0	0	0	0	0	0	0	0	0	5	0	0	0	1	1	0	0	0	1	0	1	0	1	0		0	0	0	0	0	0	0	0
1126	1	1	1	1	0	0	0	0	0	0	0	0	0	0	0	0	0	0	0	0	0	0	0	1	0	1	0	0	0	0	0	0	1	0	1	0	1	0	1	1	2	0	0	0	1	0	0	0	1
1127	1		4	1	1	0	0	0	0	0	0	0	0	0	0	0	0	0	0	0	1	0	0	0	0	5	0	0	0	0	1	1	0	1	0	0	0	0	1	0	4	0	1	0	1	0	0	0	0
1128	1	1	4	1	0	0	1	1	0	0	0	0	0	0	0	0	0	0	0	0	0	0	0	0	1	4	0	0	0	1	1	0	0	0	0	0	0	1	1	0	5	0	0	0	0	0	0	0	0
1129	1	1	4	1	1	1	1	1	0	0	1	0	0	0	0	0	0	0	0	0	0	0	0	0	0	5	0	1	1	1	1	1	0	0	0	0	0	0	0	1	5	0	0	0	0	0	0	0	0
1130	1		5	1	1	1	1	1	0	0	0	0	0	0	0	0	0	0	0	0	0	0	0	0	1	5	0	1	0	1	1	0	0	0	0	0	0	0	0	1	5	0	0	0	0	0	0	0	0
1131	1		5	1	1	0	0	1	0	0	0	0	0	0	0	0	0	0	0	0	0	0	0	0	1	2	0	0	0	0	1	0	0	0	1	0	0	0	0	0	4	0	1	0	0	0	0	0	0
1132	1		5	1	0	0	0	1	0	0	0	0	0	0	0	0	0	0	0	0	0	0	0	0	1	5	0	1	1	1	1	0	0	0	1	0	0	0	0	0	5	0	0	0	0	0	0	0	0
1133	1		4	0	1	0	0	0	0	1	0	0	0	0	0	0	0	0	0	0	0	0	0	0	0	5	0	0	0	0	0	1	0	0	0	0	0	1	0	0	5	0	0	0	1	0	0	0	0
1134	1		2	0	1	0	0	0	0	0	0	0	1	0	0	0	0	0	0	0	0	0	0	0	0	3	0	0	0	0	1	0	0	0	0	0	0	0	1	0	5	0	1	0	0	0	0	0	0
1135	1		1	0	0	1	0	1	0	0	0	0	0	1	0	0	0	0	0	0	0	0	0	0	0	2	0	0	0	0	1	0	1	0	1	0	1	0	1	0	5	0	0	0	0	0	0	0	0
1136	1		5	0	0	0	0	1	0	0	1	0	0	0	0	0	0	0	0	0	0	0	0	0	1	1	1	0	0	0	1	0	0	0	1	0	1	0	1	0	5	0	0	0	0	0	0	0	0
1137	1		1	0	0	0	0	0	1	0	0	0	0	0	1	0	0	0	0	0	0	0	0	0	0	1	0	0	0	0	0	0	1	0	1	0	0	0	0	0	1	0	0	0	0	0	0	0	1
1138	1		5	1	1	1	1	1	1	0	1	0	0	0	0	0	0	0	0	0	0	0	0	0	0	5	1	1	1	1	1	1	0	1	0	0	0	0	0	1	3	0	0	1	0	0	0	0	0
1139	1		5	1	1	0	0	1	0	0	1	0	0	0	0	0	0	0	0	0	0	0	0	0	0	3	0	0	0	1	1	0	0	0	0	0	1	0	0	0	4	0	0	0	1	0	0	0	0
1140	1		5	1	1	1	1	1	0	0	0	0	0	0	0	0	0	0	0	0	0	0	0	0	1	4	0	1	1	1	1	1	0	0	0	0	0	0	0	1	5	0	0	0	0	0	0	0	0
1141	1		3	1	1	1	1	1	0	0	0	0	1	0	0	0	0	0	0	0	0	0	0	0	0	5	1	1	1	1	1	1	0	0	0	0	0	0	1	0	5	0	0	0	0	0	0	0	0
1142	1		5	0	0	0	0	0	1	0	1	0	0	0	0	0	0	0	0	0	0	0	0	0	0	3	0	0	0	0	1	0	0	0	1	0	0	0	0	0	2	0	1	0	1	0	1	0	0
1143	1	1	5	1	1	1	1	1	0	0	0	0	0	0	0	0	0	0	0	0	0	0	0	1	0	5	1	0	0	0	1	0	0	0	0	0	1	0	0	0	5	0	0	0	1	0	0	0	0
1144	1	1	5	0	0	0	1	1	0	0	0	0	0	0	0	0	0	0	0	0	0	0	0	1	0	1	0	0	0	0	0	0	1	0	0	0	0	0	1	0	5	0	0	0	0	0	0	0	0
1145	1		1	1	0	0	0	0	0	0	0	0	1	1	1	0	1	0	0	0	0	0	0	0	0	1	0	0	0	0	0	0	1	0	1	1	1	0	0	0	1	1	0	0	1	0	1	0	1
1146	1		5	1	1	0	1	1	0	0	0	0	0	0	0	0	0	0	0	0	0	0	0	1	0	2	0	1	1	1	1	1	0	0	0	0	0	0	1	0	5	0	0	0	0	0	0	0	0
1147	1		5	1	1	1	1	1	0	0	0	0	0	0	0	0	0	0	0	0	1	0	0	0	0	5	1	1	1	1	1	0	0	1	0	0	0	1	0	0	5	0	0	0	0	0	0	0	0
1148	1		1	1	1	0	1	1	0	1	0	0	1	1	1	0	0	0	0	0	0	0	0	0	0	3	0	1	1	1	1	0	0	0	0	1	0	0	0	0	3	0	1	0	1	0	1	1	0
1149	1		5	1	0	0	0	0	0	0	0	0	0	0	0	0	0	0	0	0	0	0	0	0	1	5	0	0	0	0	0	0	0	1	1	0	0	0	0	0	5	0	0	0	1	0	0	0	0
1150	1		4	1	1	0	0	0	0	0	0	0	0	0	0	0	0	0	0	0	0	0	1	0	0	5	1	1	1	1	1	1	1	0	0	0	0	0	0	1	5	0	0	0	0	0	0	0	0
1151	1		5	1	1	1	1	1	0	0	0	0	0	0	0	0	0	0	0	0	0	0	0	0	1	5	1	1	1	1	1	1	0	0	0	0	0	0	0	1	5	0	0	0	0	0	0	0	0
1152	1		5	1	1	0	1	1	0	0	0	0	0	0	0	0	0	0	0	0	0	0	0	0	1	3	0	0	0	0	1	0	0	0	0	0	1	0	1	0	5	0	0	0	0	0	0	0	0
1153	1		5	1	1	1	1	1	0	0	0	0	0	0	0	0	0	1	0	0	0	0	0	0	0	1	0	1	1	1	1	0	0	0	0	0	0	0	1	0	5	0	0	0	0	0	0	0	0
1154	1	1	5	1	1	1	1	1	0	0	0	0	0	0	0	0	0	0	0	0	0	0	0	1	0	5	0	1	1	1	1	1	0	0	1	0	0	0	0	0	5	0	0	0	1	0	0	0	0
1155	1		5	1	1	1	1	1	0	0	0	0	0	0	0	0	0	0	0	0	0	0	0	0	1	5	1	1	1	1	1	1	0	0	0	0	0	0	0	1	5	0	0	0	0	0	0	0	0
1156	1		3	1	0	0	0	0	0	0	0	0	0	1	0	0	0	0	0	0	0	0	0	0	0	2	0	0	0	1	0	0	0	0	1	0	0	0	0	0	5	0	0	1	0	0	0	0	0
1157	1		3	1	0	0	0	0	0	1	0	0	0	0	0	0	0	0	0	0	0	0	0	0	0	5	0	1	1	1	1	1	0	0	1	0	0	0	1	0	5	0	0	0	0	0	0	0	0
1158	1		3	1	0	0	0	0	0	0	0	0	0	0	0	0	1	0	0	0	0	0	0	0	0	1	0	0	0	0	0	0	1	0	0	0	1	0	0	0	5	0	0	0	0	0	0	0	0
1159	1		3	1	0	0	0	0	0	0	0	0	1	1	1	0	0	0	0	0	0	0	0	0	0	2	1	0	0	0	1	1	0	0	1	0	0	0	0	0	1	0	0	0	1	0	1	0	1
1160	1		5	1	1	1	1	1	0	0	0	0	1	0	0	0	0	0	0	0	0	0	0	0	0	5	0	0	0	1	1	1	0	0	1	0	0	0	0	0	5	0	0	0	0	0	1	0	0
1161	1		5	1	0	0	0	0	0	1	0	0	0	0	0	0	0	0	0	0	0	0	0	0	0	4	1	0	0	0	0	0	0	0	1	0	0	0	0	0	3	1	0	0	0	0	0	0	0
1162	1		5	0	0	1	1	0	0	0	0	0	0	0	0	0	0	0	0	0	0	0	0	1	0	4	1	0	0	1	0	1	0	0	0	0	0	1	0	0	5	0	0	0	0	0	0	0	0
1163	1		5	1	1	0	0	0	0	0	1	0	0	0	0	0	0	0	0	0	0	0	0	0	0	5	1	0	0	1	1	1	0	0	0	0	0	0	1	0	5	0	0	0	0	0	0	0	0
1164	1		5	1	0	1	1	1	0	0	0	0	0	0	0	0	0	0	0	0	0	0	0	0	1	5	1	1	1	1	1	1	0	0	0	0	0	0	0	1	3	0	1	0	1	0	1	0	0
1165	1		3	1	1	0	0	0	0	0	0	0	0	0	0	0	0	0	0	1	0	0	0	0	0	3	0	1	0	1	1	1	0	0	1	0	0	0	1	0	5	0	0	0	0	0	1	0	0
1166	1		2	1	0	0	0	0	0	0	1	0	1	1	0	0	0	0	0	0	0	0	0	0	0	2	0	0	0	1	1	0	0	0	0	0	0	0	1	0	2	0	0	0	1	0	0	0	0
1167	1		5	0	1	0	0	0	0	0	0	0	0	1	0	0	0	0	0	0	0	0	0	0	0	4	1	0	0	0	0	0	0	0	0	0	1	0	0	0	5	0	0	0	0	0	0	0	0
1168	1		4	1	0	0	0	0	0	0	0	0	0	0	0	0	0	0	0	0	0	0	1	0	0	2	1	1	1	1	1	1	0	0	0	1	1	1	1	0	3	0	1	0	1	0	1	0	0
1169	1	1	5	1	0	0	0	0	0	0	0	0	0	0	0	0	0	0	0	0	0	0	0	0	1	5	0	0	1	0	1	0	0	0	0	0	0	0	0	1	1	0	1	0	0	0	0	0	0
1170	1		5	1	1	0	0	1	0	0	1	0	0	0	0	0	0	0	0	0	0	0	0	0	0	4	0	1	1	1	1	1	0	0	0	0	0	0	1	0	5	0	0	0	1	0	0	0	0
1171	1		1	0	0	0	0	0	1	0	0	0	0	0	0	0	0	0	0	0	0	0	0	0	1	5	0	0	0	0	0	1	0	1	0	0	0	0	0	1	1	0	1	0	1	0	1	0	0
1172	1		5	1	1	0	0	0	0	0	0	0	0	0	0	0	0	0	0	1	0	0	0	0	0	3	0	0	0	1	1	1	0	0	0	0	0	0	1	0	5	0	0	1	0	0	0	0	0
1173	1		5	1	1	1	1	1	0	0	0	0	0	0	0	0	0	0	0	0	0	0	0	1	0	4	0	0	1	1	1	0	0	0	0	0	0	0	0	1	5	1	0	0	0	0	0	0	0
1174	1		5	1	1	1	1	1	0	0	0	0	0	0	0	0	0	0	0	0	0	0	0	0	1	5	1	0	0	0	1	1	0	0	0	0	0	0	1	0	5	0	0	0	0	0	0	0	0
1175	1		5	1	0	0	0	1	0	0	0	0	1	0	0	0	0	0	0	0	0	0	0	0	0	2	0	0	0	0	1	0	0	1	1	0	0	0	0	0	5	0	0	0	0	0	0	0	0
1176	1		5	1	1	1	1	1	0	0	0	0	0	0	0	0	0	0	0	0	0	0	0	0	1	4	1	1	1	1	0	1	0	0	0	0	1	0	1	0	5	0	0	0	0	0	0	0	0
1177	1		5	1	1	0	0	1	0	1	0	0	0	0	0	0	0	0	0	0	0	0	0	0	0	3	0	1	1	1	1	0	0	0	1	0	0	0	0	0	5	0	0	0	0	0	0	0	0
1178	1		4	1	1	0	0	1	0	0	1	0	0	0	0	0	0	0	0	0	0	0	0	0	0	5	0	1	1	1	1	1	0	0	0	0	0	0	0	1	5	0	1	0	1	0	0	0	0
1179	1	1	4	1	1	0	0	1	0	0	0	0	1	1	0	0	0	0	0	0	0	0	0	0	0	4	1	1	0	0	1	0	0	0	0	0	0	1	1	0	5	0	0	0	0	0	0	0	0
1180	1		5	1	1	1	1	1	0	0	0	0	0	0	1	0	0	0	0	0	0	0	0	0	0	5	1	1	1	0	1	0	0	0	0	0	0	0	0	1	5	0	0	0	0	0	0	0	0
1181	1		5	1	0	1	1	1	1	0	0	0	0	0	0	0	0	0	0	0	0	0	0	0	1	3	1	0	0	1	1	1	0	0	0	0	0	0	0	1	5	0	0	0	0	0	0	0	0
1182	1		4	1	1	1	1	0	0	0	1	0	0	0	0	0	0	0	0	0	0	0	0	0	0	3	0	1	0	1	1	0	0	0	0	0	1	0	0	1	5	0	0	1	0	0	0	0	0
1183	1		5	1	1	0	1	1	0	0	0	0	0	0	0	0	0	0	0	0	0	0	0	0	1	2	0	0	0	0	1	0	1	0	0	0	1	0	1	0	1	0	0	0	1	0	0	0	0
1184	1		5	1	0	0	0	0	0	0	0	0	0	0	0	0	0	0	0	0	0	0	0	0	1	4	1	0	0	0	0	0	0	0	1	0	0	0	0	0	5	0	0	0	0	0	0	0	0
1185	1	1	4	1	0	0	0	0	0	0	0	0	0	0	0	0	0	0	0	0	0	0	0	1	0	1	0	0	0	0	1	0	0	0	0	0	1	0	0	0	1	0	0	0	1	1	0	0	0
1186	1		3	1	1	0	0	0	0	0	0	0	0	0	0	0	0	0	0	0	0	0	0	1	0	3	0	0	0	0	1	1	0	0	0	0	0	0	1	0	5	0	0	0	0	0	0	0	0
1187	1		5	1	0	0	0	0	0	0	0	0	0	0	0	0	0	0	0	0	0	0	0	0	1	4	1	0	1	1	1	0	0	0	0	0	0	0	1	0	5	0	0	0	0	0	0	0	0
1188	1		4	1	1	1	1	1	0	1	0	0	1	1	0	0	0	0	0	0	1	0	0	0	0	4	1	1	1	1	1	1	0	0	0	0	1	0	1	0	5	0	0	0	1	0	1	0	0
1189	1	1	5	1	0	1	1	0	0	0	0	0	0	0	0	0	0	0	0	0	0	0	0	1	0	4	0	0	0	0	1	0	0	0	0	0	1	0	0	0	5	0	0	0	0	0	0	0	0
1190	1		5	1	0	1	1	1	1	0	1	0	0	0	0	0	0	0	0	0	1	0	0	0	0	4	0	1	1	1	1	1	0	0	0	0	0	0	0	1	4	0	1	1	1	0	1	0	0
1191	1		3	0	1	1	1	0	0	0	0	0	0	0	0	1	0	0	0	0	0	0	0	0	0	2	0	0	0	1	1	1	0	0	0	0	0	0	1	0	5	0	0	0	0	0	0	0	0
1192	1		5	1	1	0	0	1	0	0	0	0	0	0	0	0	0	0	0	0	0	0	0	0	1	3	0	0	1	1	1	0	0	0	0	0	0	0	0	1	5	0	0	0	0	0	0	0	0
1193	1		5	1	1	1	1	1	0	0	1	0	0	0	0	0	0	0	0	1	0	0	0	0	0	5	0	1	1	1	1	1	0	0	1	0	0	0	0	0	5	0	0	1	0	0	0	0	0
1194	1		5	1	1	0	0	0	0	0	1	0	0	0	0	0	0	0	0	0	0	0	0	0	0	5	1	0	1	1	1	1	0	0	0	0	0	0	0	1	5	0	0	0	0	0	0	0	0
1195	1		4	1	1	1	1	1	0	0	0	0	1	0	0	0	0	0	0	0	0	0	0	0	0	3	0	0	0	1	1	0	0	0	1	0	0	0	1	0	5	0	0	0	0	0	0	1	0
1196	1		4	1	1	0	0	0	0	0	0	0	0	0	0	0	0	0	0	0	0	0	1	0	0	5	1	0	0	1	1	0	0	0	0	0	0	0	0	1	5	0	0	0	0	0	0	0	0
1197	1		5	1	1	1	0	1	0	0	0	0	1	1	0	0	0	0	0	0	0	0	0	0	0	1	0	0	0	0	0	0	1	0	0	1	0	0	0	0	5	0	0	1	0	0	0	0	0
1198	1		3	1	1	0	0	0	0	0	0	0	1	1	0	0	0	0	0	0	0	0	0	0	0	5	1	1	1	1	1	1	0	0	0	0	1	0	1	0	5	0	1	0	0	0	0	0	0
1199	1		5	0	1	0	0	0	0	0	0	0	0	0	0	0	0	0	0	0	0	0	0	0	1	4	0	0	0	1	0	0	0	0	1	0	0	0	0	0	5	0	0	0	0	0	0	0	0
1200	1		5	1	0	0	0	0	0	0	0	0	0	0	0	0	0	0	0	0	0	0	0	0	1	4	0	0	0	0	0	0	0	1	0	0	0	0	0	1	5	0	0	0	0	0	0	0	0
1201	1		4	1	0	0	0	0	0	0	0	0	0	0	0	0	0	0	0	0	0	0	0	1	0	3	0	0	0	0	1	0	0	0	1	0	0	0	0	0	4	0	0	0	1	0	0	0	0
1202	1		5	1	1	1	1	1	0	0	0	0	0	0	0	0	0	0	0	0	0	1	1	0	0	5	0	0	1	1	1	0	0	0	1	0	0	0	1	0	5	0	0	0	0	0	0	0	0
1203	1	1	5	1	1	0	1	1	0	0	0	0	0	0	1	0	0	0	0	0	1	0	0	0	0	3	1	0	0	1	1	1	0	0	0	0	0	0	1	0	5	0	0	0	0	0	0	0	0
1204	1		5	1	1	1	1	1	0	0	0	0	0	0	0	0	0	0	0	0	0	0	0	0	1	4	1	1	0	1	1	1	0	0	0	0	0	0	0	1	5	0	0	0	0	0	0	0	0
1205	1		5	1	1	1	1	1	0	0	0	0	0	0	0	0	0	0	0	0	0	0	0	0	1	3	1	0	0	0	1	0	0	0	0	0	0	0	1	0	5	0	0	0	0	0	1	0	0
1206	1		5	1	1	1	1	1	0	0	0	0	0	0	0	1	0	0	0	0	0	0	0	0	0	4	0	0	0	0	1	0	0	0	0	0	0	0	1	0	5	1	0	0	0	0	0	0	0
1207	1		4	0	0	0	0	1	0	0	0	0	0	0	0	0	0	0	0	0	0	0	0	0	1	5	0	0	0	0	0	1	0	1	0	0	0	0	0	1	4	0	0	0	0	0	0	0	0
1208	1	1	5	1	0	1	1	1	0	1	0	0	0	0	0	0	0	0	0	0	0	0	0	0	0	5	1	1	1	1	1	1	0	0	0	0	0	0	1	0	5	0	0	0	0	0	0	0	0
1209	1	1	4	1	1	1	1	1	0	0	0	0	0	0	0	0	0	0	0	0	0	0	0	1	0	3	0	0	0	1	0	0	0	1	1	0	0	0	0	0	5	0	0	0	0	0	0	1	0
1210	1		5	1	1	1	1	1	0	0	1	0	0	0	0	0	0	0	0	0	0	0	0	0	1	5	1	1	1	1	1	1	0	0	1	0	0	0	0	0	5	0	0	0	0	0	1	0	0
1211	1		5	1	1	1	1	1	0	0	0	0	1	0	0	0	0	0	0	0	0	0	0	0	0	3	0	0	0	1	1	1	0	0	0	0	0	0	1	0	5	0	0	0	1	0	1	0	0
1212	1		3	0	0	1	0	0	0	0	0	0	0	0	0	0	0	0	0	0	1	0	0	0	0	5	0	0	0	0	0	1	0	1	0	0	0	0	1	0	5	0	0	0	0	0	0	0	0
1213	1		5	1	1	1	1	1	0	0	0	0	0	0	0	0	0	0	0	0	0	0	0	0	1	3	0	0	0	0	1	0	0	1	0	0	1	0	0	0	2	0	0	0	0	0	0	0	0
1214	1		5	1	1	1	0	1	0	0	0	0	0	0	0	0	0	0	0	0	0	0	0	0	1	5	0	1	1	1	1	1	0	0	0	0	0	0	0	1	5	0	0	0	0	0	1	0	0
1215	1		5	1	1	0	1	0	0	0	0	0	0	0	0	0	0	0	0	0	0	0	0	1	0	5	0	0	0	1	1	1	0	0	0	0	0	0	1	0	5	0	0	0	1	0	0	0	0
1216	1	1	5	1	0	0	0	1	0	0	0	0	0	0	0	0	0	0	0	0	0	0	0	1	0	4	0	0	0	0	0	0	0	1	0	0	0	0	0	1	5	0	0	0	0	0	0	0	0
1217	1		1	0	0	0	0	0	1	0	0	0	0	0	1	0	0	0	0	0	0	0	0	0	1	2	0	0	0	0	0	0	0	1	0	1	1	1	0	1	1	0	1	0	0	0	1	0	1
1218	1		5	1	1	0	0	0	0	0	0	0	1	1	0	0	0	0	0	0	0	0	0	0	0	3	0	0	1	1	1	0	0	0	0	0	1	0	0	0	5	0	0	0	1	0	0	0	0
1219	1		3	0	0	0	0	1	0	0	0	0	1	1	0	0	0	0	0	0	0	0	0	0	0	1	0	0	1	0	0	0	0	0	1	0	0	0	0	0	5	0	1	0	0	0	0	0	0
1220	1		4	1	1	1	0	1	0	0	1	0	0	0	0	0	0	0	0	0	0	0	0	0	0	5	0	1	1	0	1	1	0	0	0	0	0	0	0	1	5	0	0	1	0	0	0	0	0
1221	1		5	1	1	1	0	0	0	0	1	0	0	0	0	0	0	0	0	0	0	0	0	0	0	5	1	1	1	1	1	0	0	0	0	0	0	0	1	0	5	0	1	1	1	0	0	0	0
1222	1		5	1	0	1	1	1	0	0	0	0	0	0	0	0	0	0	0	0	0	0	0	0	1	4	0	1	0	0	1	0	0	1	0	0	0	0	0	1	5	0	0	0	0	0	0	0	0
1223	1		4	1	0	0	0	0	0	0	0	0	1	0	0	0	0	0	0	0	0	0	0	0	0	4	0	0	0	0	1	0	0	0	0	0	1	0	0	0	5	0	0	0	0	0	1	0	0
1224	1		3	1	0	1	0	0	0	0	1	0	0	0	0	0	0	0	0	0	0	0	0	0	0	2	0	0	0	0	1	0	0	0	1	0	1	0	0	0	5	0	0	0	0	0	1	0	0
1225	1		4	1	0	0	0	0	0	0	1	0	0	0	0	0	0	0	0	0	0	0	0	0	0	4	0	0	1	0	0	0	0	0	0	0	0	0	1	0	5	0	0	0	0	0	0	0	0
1226	1		4	1	0	0	0	0	0	0	0	0	0	1	0	0	0	0	0	0	0	0	0	0	0	2	0	0	0	1	0	0	0	0	1	0	0	0	0	0	5	0	0	0	0	0	1	0	0
1227	1		5	1	1	1	1	1	0	0	0	0	0	0	0	0	0	0	0	0	0	0	0	1	0	5	1	1	1	1	1	1	0	0	0	0	0	0	1	0	5	0	0	0	0	0	0	0	0
1228	1		5	0	1	1	0	0	0	0	1	0	0	0	0	0	0	0	0	0	0	0	0	0	0	5	1	1	1	0	1	1	0	0	0	0	0	0	1	0	5	0	0	0	0	0	1	0	0
1229	1		5	0	0	0	0	1	0	0	0	0	0	1	0	0	0	0	0	0	0	0	0	0	0	2	1	0	0	0	0	0	0	0	0	1	0	0	0	0	5	1	0	0	0	0	0	0	0
1230	1		1	1	1	1	0	0	0	1	0	0	0	0	0	0	0	0	0	0	0	0	0	0	0	4	1	0	0	0	1	0	0	0	0	0	1	0	0	0	5	0	0	0	0	0	0	0	0
1231	1	1	5	1	1	1	1	1	0	0	0	0	0	0	0	0	0	0	0	0	0	0	0	0	1	3	1	1	0	0	1	0	0	0	0	0	0	0	0	1	5	0	0	0	0	0	0	0	0
1232	1	1	5	1	0	1	0	1	0	0	0	0	0	0	0	0	0	0	0	0	1	0	0	0	0	2	0	0	0	1	1	0	0	0	0	0	0	0	0	1	2	0	0	0	1	0	0	0	0
1233	1		4	1	1	0	0	0	0	1	0	0	1	1	1	0	0	0	0	0	0	0	1	0	0	2	1	1	0	0	1	0	0	0	0	1	1	0	1	0	3	0	1	0	1	0	1	1	1
1234	1	1	5	1	0	0	0	1	0	0	1	0	0	0	0	0	0	0	0	0	0	0	0	0	0	5	0	1	1	1	1	1	0	1	1	0	0	0	0	0	5	0	0	0	0	0	0	0	0
1235	1		5	1	1	0	0	1	0	1	0	0	0	0	0	0	0	0	0	0	0	0	0	0	0	4	1	0	0	1	1	0	0	0	0	0	1	0	0	0	5	0	0	0	0	0	0	0	0
1236	1		5	1	0	0	0	0	0	0	0	0	0	0	0	0	0	0	0	0	0	0	0	0	1	3	0	1	0	0	0	0	0	0	1	0	0	0	0	0	5	0	0	0	0	0	1	0	0
1237	1		4	1	1	0	1	1	0	0	0	0	0	0	0	0	0	0	0	0	0	0	0	0	1	2	0	1	1	1	1	0	0	0	0	0	0	0	1	0	5	0	0	0	0	0	0	0	0
1238	1		2	0	0	1	0	0	0	0	0	0	1	1	0	0	0	0	0	0	0	0	0	0	0	4	0	0	1	1	1	0	0	0	0	0	1	0	1	0	5	0	0	0	0	0	0	0	0
1239	1		5	1	0	0	1	1	0	0	0	0	1	0	0	0	0	0	0	0	0	0	0	0	0	4	0	0	0	1	1	0	0	1	0	0	0	0	1	0	5	0	0	0	0	0	0	0	0
1240	1		5	1	1	0	0	1	0	0	0	0	0	0	0	0	0	0	0	0	0	0	0	0	1	5	1	0	0	0	1	0	0	0	0	0	0	0	1	0	5	0	0	0	0	0	0	0	0
1241	1		5	1	1	1	1	1	0	0	1	0	0	0	0	0	0	0	0	0	0	0	0	0	0	2	0	1	1	1	1	1	0	0	1	0	0	0	1	0	5	0	0	1	0	0	0	0	0
1242	1		5	1	1	1	1	1	0	0	1	0	0	0	0	0	0	0	1	0	1	0	0	0	0	5	1	1	1	1	1	1	0	0	1	0	1	0	1	0	5	0	0	1	1	0	0	0	0
1243	1		4	1	1	1	0	1	0	0	1	0	0	0	0	0	0	0	0	0	0	0	0	0	0	4	0	1	0	1	1	0	0	0	0	0	0	0	1	0	5	0	0	1	0	0	0	1	0
1244	1	1	5	1	1	1	1	1	0	0	0	0	0	0	0	0	0	0	0	0	0	0	0	0	1	4	0	0	0	0	1	1	0	0	0	0	0	0	0	1	5	0	0	0	0	0	0	0	0
1245	1		5	1	0	1	0	1	0	0	1	0	0	0	0	0	0	0	0	0	0	0	0	0	0	4	1	0	1	1	1	1	0	0	0	0	1	0	0	0	5	0	0	0	0	0	1	0	0
1246	1		5	1	1	0	0	1	0	0	0	0	1	1	0	0	0	0	0	0	0	0	0	0	0	5	0	0	1	0	0	0	0	1	1	0	0	0	0	0	5	0	0	0	0	0	0	0	0
1247	1	1	5	1	0	0	0	0	0	0	0	0	0	0	0	0	0	0	0	0	0	0	0	1	0	3	0	0	0	0	0	0	0	1	0	1	1	0	0	0	5	0	0	0	0	0	0	0	0
1248	1		5	0	0	0	1	0	0	0	0	0	0	1	0	0	0	0	0	0	0	0	0	0	0	2	0	0	1	0	0	0	0	0	1	1	0	0	0	0	3	0	1	0	1	1	1	0	1
1249	1		5	1	0	1	1	1	0	0	1	0	0	0	0	0	0	0	0	0	0	0	0	0	0	4	1	1	1	1	1	0	0	0	0	0	1	0	0	0	5	0	0	0	0	0	1	0	0
1250	1		4	1	0	0	0	0	0	0	0	0	0	0	0	0	0	0	0	0	0	0	0	0	1	2	0	0	0	1	1	0	0	0	0	0	1	0	1	0	5	0	0	0	0	0	0	0	0
1251	1		5	1	1	0	0	0	0	0	0	0	0	0	0	0	0	0	0	0	0	0	0	1	0	2	1	1	1	1	1	1	0	0	0	0	1	0	1	0	5	0	0	0	0	0	0	0	0
1252	1		5	1	1	1	0	1	0	0	1	0	0	0	0	0	0	0	0	0	0	0	0	0	0	3	0	1	1	1	0	1	0	0	0	0	0	0	1	0	5	0	0	0	0	0	0	0	0
1253	1		3	1	1	0	0	0	0	0	1	0	0	0	0	1	0	1	0	0	0	0	0	0	0	5	1	0	0	1	1	0	0	0	0	0	0	0	1	0	5	0	0	0	0	0	0	0	0
1254	1		5	1	0	1	0	0	0	0	0	0	0	0	0	0	0	0	0	0	0	0	0	0	1	3	0	0	0	1	1	0	0	0	0	0	0	0	0	1	5	0	0	0	0	0	0	0	0
1255	1		5	1	1	1	1	1	0	0	0	0	0	0	0	0	0	0	0	0	0	0	0	1	0	3	1	0	0	0	1	0	0	0	0	0	1	0	0	0	5	0	0	0	1	0	0	0	0
1256	1		5	1	1	0	1	1	0	0	0	0	0	0	0	0	0	0	0	0	0	0	1	0	0	3	1	0	1	1	1	1	0	0	0	0	1	0	1	0	5	0	1	0	1	0	0	0	0
1257	1		5	0	0	0	0	0	1	0	0	0	0	0	0	0	0	0	0	0	1	0	0	0	0	5	0	0	0	0	0	0	0	1	0	0	0	0	0	1	5	0	0	0	0	0	0	0	0
1258	1		5	1	1	0	0	1	0	0	0	0	1	1	0	0	0	0	0	0	0	0	0	1	0	5	1	0	1	0	0	1	0	0	0	0	0	0	1	0	5	0	0	0	0	0	0	0	0
1259	1		5	1	1	1	1	1	0	0	0	0	0	0	0	1	0	0	0	0	0	0	0	0	0	2	0	0	0	1	1	0	0	0	0	0	1	0	0	0	3	0	1	0	1	0	1	0	1
1260	1		5	0	1	0	0	0	0	0	0	0	0	0	0	0	0	0	0	0	0	0	0	0	1	5	0	0	0	0	1	0	0	0	1	0	0	0	0	0	5	0	0	0	0	0	0	0	0
1261	1	2	5	1	0	0	0	0	0	0	0	0	0	0	0	0	0	0	0	0	0	0	0	0	1	3	0	0	0	0	1	0	0	0	0	0	1	0	0	0	5	0	0	0	0	0	0	0	0
1262	1		5	1	1	1	1	0	0	0	0	0	0	0	0	1	0	0	0	0	0	0	0	0	0	4	0	0	1	1	1	1	0	0	0	0	0	1	1	0	3	0	0	0	1	0	1	0	0
1263	1		5	1	1	1	1	1	0	0	0	0	0	0	0	1	0	0	0	0	0	0	0	0	0	4	1	0	0	1	1	1	0	0	0	0	0	0	1	0	5	0	0	0	0	0	0	0	0
1264	1		5	1	1	0	0	1	0	0	0	0	0	0	0	0	0	0	0	0	0	0	1	0	0	5	1	1	1	1	1	1	0	0	0	0	0	0	0	1	5	0	0	0	1	0	1	0	0
1265	1	1	2	1	1	1	0	0	0	0	0	0	0	1	0	0	0	0	0	0	0	0	0	0	0	2	1	0	0	0	1	0	0	0	0	0	0	0	1	0	4	0	0	0	1	0	0	0	0
1266	1		5	1	0	0	0	0	0	0	0	0	1	0	0	0	0	0	0	0	0	0	0	0	0	5	1	1	1	1	1	0	0	0	0	0	0	0	1	0	5	0	0	0	0	0	0	0	0
1267	1		5	1	1	0	0	0	0	0	1	0	0	0	0	0	0	0	0	0	0	0	0	0	0	4	1	0	1	1	1	0	0	0	0	0	0	0	0	1	5	0	0	0	1	0	0	0	0
1268	1		5	1	0	0	0	0	0	0	0	0	0	0	0	0	0	0	0	0	0	0	0	1	0	2	0	0	0	0	1	0	0	0	0	0	1	0	0	0	5	0	0	0	0	0	1	0	0
1269	1		3	0	0	0	1	0	0	0	0	0	0	0	0	0	0	0	0	0	0	0	0	1	0	3	0	0	1	0	0	0	0	0	0	0	0	0	0	1	5	0	0	0	1	0	0	0	0
1270	1	1	5	1	1	0	0	0	0	0	0	0	0	0	0	0	0	0	0	0	0	0	0	1	0	5	0	0	1	1	1	1	0	0	0	0	0	0	0	1	5	0	0	0	0	0	0	0	0
1271	1		5	1	0	1	1	1	0	0	0	0	0	0	1	0	0	0	0	0	0	0	0	0	0	2	1	0	0	0	1	0	0	0	1	0	0	0	0	0	2	1	0	0	1	0	0	0	0
1272	1		5	1	1	1	1	1	0	0	0	0	0	0	1	0	0	0	0	0	0	0	0	0	0	2	0	0	1	1	1	0	0	0	0	1	1	1	1	0	1	0	1	0	1	0	1	0	1
1273	1		5	1	1	0	1	1	0	0	0	0	1	1	0	0	0	0	0	0	0	0	0	0	0	3	0	0	0	0	0	0	1	0	1	0	1	0	0	0	5	1	0	0	0	0	0	0	0
1274	1		4	1	0	0	0	0	0	0	0	0	0	0	0	0	0	0	0	0	0	0	0	1	0	5	0	0	0	0	1	0	0	0	1	0	0	0	0	0	4	0	0	0	0	0	0	0	0
1275	1		4	1	1	0	1	1	0	0	0	0	0	0	0	0	0	0	0	0	0	0	0	0	1	5	0	0	1	1	1	1	0	0	0	0	0	0	1	0	5	0	0	0	0	0	0	0	0
1276	1		5	1	1	1	1	1	0	0	0	0	0	0	0	0	0	0	0	0	0	0	0	0	1	4	0	1	1	1	1	0	0	0	0	0	0	0	0	1	3	0	1	0	1	0	1	0	0
1277	1		5	0	0	1	0	1	0	0	0	0	0	0	0	0	1	0	0	0	0	0	0	0	0	1	0	0	0	0	0	0	1	0	1	1	1	0	0	0	1	1	1	0	1	1	1	0	1
1278	1	1	5	1	1	1	1	0	0	0	0	0	0	0	0	0	0	0	0	1	0	0	0	0	0	5	1	0	0	0	1	0	0	0	0	0	1	0	0	0	5	0	0	0	0	0	0	0	0
1279	1		4	1	1	0	1	1	0	0	0	0	0	0	0	0	0	0	0	0	0	0	0	1	0	4	0	0	0	0	1	1	0	0	1	0	0	0	0	0	2	0	0	0	0	0	0	0	0
1280	1		5	1	0	0	0	0	0	0	0	0	0	0	0	1	0	0	0	0	0	0	0	0	0	2	0	0	0	0	1	0	0	0	0	0	0	1	0	0	2	0	0	0	0	0	0	0	1
1281	1		5	1	1	1	1	1	0	0	0	0	1	1	0	0	0	0	0	0	0	0	0	0	0	5	0	0	0	0	1	0	0	0	0	0	0	0	0	1	5	0	0	0	0	0	0	0	0
1282	1	1	4	1	1	1	0	0	0	0	0	0	0	0	0	0	0	0	0	1	0	0	0	0	0	5	0	0	0	0	1	0	0	0	0	0	1	0	0	0	5	0	0	0	0	0	0	0	0
1283	1		5	1	1	0	1	1	0	0	0	0	0	1	0	0	0	0	0	0	0	0	0	0	0	5	1	1	1	1	1	0	0	0	0	0	0	0	1	0	5	0	0	0	0	0	0	0	0
1284	1		5	1	0	0	0	0	0	0	0	0	1	0	0	0	0	0	0	0	0	0	0	0	0	2	0	0	0	1	1	0	0	0	1	0	1	0	0	0	5	0	0	0	0	0	0	0	0
1285	1		5	0	0	0	0	1	0	0	0	0	0	0	0	0	0	0	0	0	0	0	0	0	1	1	0	0	0	0	0	0	1	0	0	0	0	0	0	1	5	0	0	0	0	0	0	0	0
1286	1		5	1	1	0	0	0	0	0	0	0	1	1	0	0	0	0	0	0	0	0	0	0	0	2	0	0	1	1	1	0	0	0	0	0	0	0	1	0	5	0	0	0	0	0	0	0	0
1287	1		2	0	0	0	0	1	0	0	0	0	1	1	0	0	0	0	0	0	0	0	0	0	0	1	1	0	0	1	1	0	0	0	0	0	0	0	1	0	5	0	0	0	0	1	0	0	0
1288	1	1	4	0	0	0	0	1	0	0	0	0	0	0	0	0	0	0	0	0	0	0	0	1	0	3	0	0	0	1	0	0	0	0	0	0	1	0	0	0	1	0	0	0	0	0	1	0	0
1289	1		5	1	1	1	1	1	0	0	0	0	0	0	0	0	0	0	0	0	1	0	0	0	0	5	0	1	1	1	1	1	0	0	0	0	0	0	0	1	5	0	0	0	0	0	0	0	0
1290	1	1	5	1	1	0	0	0	0	0	0	0	0	0	0	0	0	0	0	0	0	0	0	1	0	4	0	1	1	1	1	1	0	0	0	0	1	0	1	0	5	0	0	0	0	0	1	0	0
1291	1		5	1	1	1	1	1	0	0	0	0	0	0	0	0	0	0	0	0	0	0	0	0	1	5	1	0	1	1	1	1	0	0	1	0	0	0	1	0	5	0	0	0	0	0	1	0	0
1292	1		5	1	1	1	1	1	0	0	1	0	0	0	0	0	0	0	0	0	1	0	0	0	0	5	1	1	1	1	1	1	0	0	0	0	0	0	0	1	4	0	0	0	1	0	1	0	0
1293	1	1	5	1	1	0	1	1	0	0	0	0	0	0	0	0	0	0	0	0	0	0	0	0	1	4	0	0	0	1	0	0	0	1	0	0	0	0	1	0	5	0	0	0	0	0	0	0	0
1294	1		4	1	0	0	0	1	0	0	0	0	0	0	0	0	0	0	0	0	0	0	0	0	1	2	0	0	0	0	1	0	0	0	0	0	0	0	1	0	1	0	1	0	1	0	0	0	0
1295	1		3	1	0	0	0	1	0	0	0	0	0	0	1	0	0	0	0	0	0	0	0	0	0	4	0	1	1	1	1	1	0	0	1	0	0	0	0	1	5	0	0	0	0	0	0	0	0
1296	1		5	1	1	0	1	1	0	0	0	0	0	0	0	0	0	0	0	0	0	0	0	0	1	4	1	0	1	1	1	1	0	0	0	0	1	0	1	0	5	0	0	0	0	0	0	0	0
1297	1		4	1	0	0	0	1	0	1	0	0	0	0	0	0	0	0	0	0	1	0	0	0	0	4	1	0	0	0	1	0	0	0	0	0	1	0	1	0	5	0	0	0	0	0	0	0	0
1298	1		5	1	0	0	0	1	0	0	0	0	0	0	0	0	0	0	0	0	0	0	0	1	0	5	1	1	0	1	1	1	0	0	0	0	0	0	1	0	5	0	0	0	0	0	1	0	0
1299	1		5	1	1	0	0	1	0	0	0	0	0	0	0	0	0	0	0	0	0	1	0	0	0	2	1	0	0	1	1	0	0	0	0	1	0	0	0	0	5	0	0	0	0	0	0	0	0
1300	1		4	0	1	1	0	0	0	0	1	0	1	0	0	0	0	0	0	0	0	0	0	0	0	4	1	0	0	0	1	0	0	0	0	0	0	0	1	0	5	0	1	0	0	0	0	0	0
1301	1		5	1	0	0	0	0	0	0	0	0	0	0	0	0	0	0	0	1	0	0	0	0	0	4	0	0	0	0	1	0	0	0	0	0	0	0	1	0	5	0	0	0	0	0	0	0	0
1302	1	1	5	1	0	0	0	0	0	0	0	0	0	1	0	0	0	0	0	0	0	0	0	0	0	5	0	0	1	0	0	0	0	0	0	0	0	0	1	0	5	0	0	0	0	0	0	0	0
1303	1		5	1	0	0	0	0	0	0	0	0	0	1	0	0	0	0	0	0	0	0	0	0	0	5	0	1	1	1	1	1	0	0	0	0	1	0	0	0	5	0	0	0	0	0	0	0	0
1304	1	1	4	0	0	0	0	1	0	0	0	0	0	0	0	0	0	0	0	0	0	0	0	1	0	3	0	0	0	0	1	0	0	0	0	0	0	0	0	1	5	0	0	0	0	0	0	0	0
1305	1		5	1	1	1	1	1	0	0	0	0	0	0	0	0	0	0	0	0	0	0	0	0	1	3	1	1	1	1	1	0	0	0	0	0	1	1	0	0	5	0	0	0	0	0	0	0	0
1306	1		3	1	0	0	0	0	0	0	0	0	1	0	0	0	0	0	0	0	0	0	0	0	0	4	0	1	1	1	1	0	0	0	1	0	0	0	0	0	5	0	0	0	1	0	1	0	0
1307	1		5	1	1	0	1	1	0	0	0	0	0	0	0	0	0	0	0	0	0	0	0	1	0	4	1	0	0	1	1	1	0	0	1	0	0	0	0	0	5	0	0	0	0	0	0	0	0
1308	1		5	1	1	1	1	1	0	0	0	0	0	0	0	0	0	0	0	0	0	0	0	1	0	4	1	1	0	0	1	0	0	0	0	0	0	0	1	0	5	0	0	0	0	0	0	0	0
1309	1		4	1	0	1	1	1	0	0	0	0	1	1	0	0	0	0	0	0	0	0	0	0	0	5	0	1	1	1	1	1	0	0	0	0	0	0	0	1	5	0	0	0	0	0	0	0	0
1310	1		5	1	1	1	1	1	0	0	0	0	1	1	0	0	0	0	0	0	0	0	0	0	0	4	0	1	1	1	1	1	0	0	0	0	0	0	1	0	5	0	0	0	0	0	0	0	0
1311	1		3	1	1	1	1	1	0	1	0	0	0	0	0	0	0	0	0	0	0	0	0	0	0	5	1	0	0	0	1	1	0	0	0	0	0	0	0	1	5	0	0	0	0	0	0	0	0
1312	1		5	1	1	1	1	1	0	0	0	0	0	0	0	0	0	0	0	0	0	0	0	0	1	5	0	1	1	1	1	1	0	0	0	0	1	0	0	0	5	0	0	0	0	0	0	0	0
1313	1	1	5	1	1	1	1	1	0	0	0	0	0	0	0	0	0	0	0	0	0	0	0	0	1	5	1	0	1	0	1	0	0	0	0	0	0	0	0	1	5	0	0	0	0	0	0	0	0
1314	1		3	1	1	0	0	1	0	1	1	0	0	0	0	1	0	0	0	0	0	0	0	0	0	4	1	0	0	0	0	0	0	0	0	0	0	0	1	0	4	0	0	0	0	0	0	1	0
1315	1		3	1	1	0	0	1	0	0	1	0	0	0	0	0	0	0	0	0	0	0	0	0	0	5	0	1	1	1	1	1	0	0	0	0	0	0	1	0	5	0	0	0	0	0	1	0	0
1316	1		5	1	1	1	1	0	0	0	1	0	0	0	0	0	0	0	0	0	0	0	0	0	0	5	1	1	1	1	1	1	0	0	0	0	0	0	0	1	5	0	0	1	0	0	0	0	0
1317	1		5	1	0	0	0	0	0	0	1	0	0	0	0	0	0	0	0	1	0	0	0	0	0	4	0	0	0	1	1	1	0	0	0	0	1	0	1	0	5	0	1	0	1	0	1	0	0
1318	1		1	0	0	0	1	0	0	0	0	0	0	0	0	0	1	0	0	0	0	0	0	0	0	1	0	0	0	0	0	0	1	0	1	1	1	0	0	0	1	1	1	0	1	0	1	0	1
1319	1		3	0	0	0	1	0	0	0	0	0	0	0	0	0	0	0	0	0	0	0	0	0	1	3	0	0	0	0	1	0	0	0	0	0	0	0	1	0	5	0	0	0	0	0	0	0	0
1320	1		5	1	1	0	0	1	0	0	0	0	0	1	0	0	0	0	0	0	0	0	0	0	0	4	0	1	1	1	1	0	0	0	1	0	0	0	1	0	5	0	0	0	0	0	0	0	0
1321	1		3	1	1	1	0	1	0	0	1	0	1	1	0	0	0	0	0	0	0	0	0	0	0	3	0	1	1	1	1	0	0	0	0	0	1	0	1	0	5	0	0	1	0	0	0	0	0
1322	1		5	1	1	0	1	1	0	0	0	0	1	0	0	0	0	0	0	0	0	0	0	1	0	3	1	0	0	1	1	1	0	0	0	0	0	0	1	0	5	0	0	0	0	0	1	0	0
1323	1		5	1	1	0	0	1	0	0	1	0	0	0	0	0	0	0	0	0	0	0	0	0	0	5	1	0	0	0	0	0	0	0	0	0	1	0	0	0	5	0	1	0	0	0	0	0	0
1324	1		3	0	0	1	0	0	0	0	0	1	0	0	0	0	0	0	0	0	0	0	0	0	0	5	0	0	0	0	0	1	0	0	0	0	0	0	0	1	5	0	0	0	0	0	0	0	0
1325	1		3	1	0	0	0	0	0	0	0	0	1	0	0	0	0	0	0	0	0	0	0	0	0	2	0	1	0	0	0	0	0	0	0	1	1	0	0	0	5	0	0	0	1	0	0	0	0
1326	1		4	0	1	0	0	0	0	0	0	0	0	1	1	0	0	0	0	0	0	0	0	0	0	4	0	0	0	0	1	0	0	0	0	0	0	0	0	1	3	0	1	0	1	0	0	0	0
1327	1		5	1	1	0	0	1	0	0	0	0	0	0	0	0	0	0	0	0	0	0	0	0	1	4	1	1	0	1	1	0	0	0	1	0	0	0	0	0	5	0	0	0	0	0	0	0	0
1328	1		5	1	0	0	0	0	0	0	0	0	0	0	0	0	0	0	0	0	0	0	0	0	1	5	0	0	0	0	1	0	0	1	0	0	0	0	0	1	4	0	0	0	1	0	0	0	0
1329	1		4	1	1	1	1	1	0	1	0	0	0	1	0	0	0	0	0	0	0	0	0	0	0	3	0	1	1	1	1	1	0	0	0	0	1	0	0	0	5	0	0	0	0	0	0	0	0
1330	1		3	1	0	0	0	0	0	0	0	0	0	1	0	0	0	0	0	0	0	0	0	0	0	3	0	1	0	0	0	1	0	0	0	0	0	0	1	0	5	0	0	0	0	0	0	0	0
1331	1		3	1	1	1	1	1	0	0	0	0	1	0	0	0	0	0	0	0	0	0	0	0	0	4	1	0	0	0	1	0	0	0	0	0	0	0	1	0	5	0	0	0	0	0	0	0	0
1332	1		1	1	1	1	1	1	0	0	0	0	0	0	0	0	0	0	0	1	1	0	1	0	0	5	0	1	0	1	1	0	0	0	0	0	0	1	1	0	5	0	0	0	0	0	1	0	0
1333	1		5	0	1	0	0	0	0	0	0	0	0	0	0	0	0	0	0	0	0	0	0	1	0	5	0	1	0	0	0	0	0	0	0	0	0	0	1	0	5	0	0	0	0	0	0	0	0
1334	1		5	1	0	0	0	0	0	0	0	0	0	0	0	0	0	0	0	0	0	0	0	1	0	5	0	1	0	0	1	1	0	0	0	0	0	0	1	0	5	1	0	0	0	0	0	0	0
1335	1		3	1	0	0	0	0	0	0	0	0	1	0	0	0	0	0	0	0	0	0	0	0	0	4	1	0	0	1	1	0	0	0	0	0	0	0	1	0	5	0	0	0	0	0	0	0	0
1336	1	1	3	0	1	0	0	0	0	0	0	0	0	0	0	0	0	0	0	0	0	0	0	1	0	2	0	0	0	0	1	0	0	0	0	0	0	0	0	1	5	0	0	0	0	0	0	0	0
1337	1		4	1	1	0	0	0	0	0	0	1	0	1	0	0	0	0	0	0	0	0	0	0	0	5	0	0	1	1	0	0	0	0	0	0	0	0	0	1	5	0	0	0	0	0	0	0	0
1338	1		4	1	1	1	1	1	0	0	1	0	0	0	0	0	0	0	0	0	0	0	0	0	0	5	0	1	1	1	1	1	0	0	0	0	0	0	0	1	5	0	0	0	0	0	0	0	0
1339	1		3	0	0	0	0	1	0	0	0	0	1	0	0	0	0	0	0	0	0	0	0	0	0	5	0	1	1	1	1	1	0	0	1	0	0	0	0	0	5	0	0	0	0	0	0	0	0
1340	1		3	1	0	0	0	0	0	0	0	0	1	0	0	0	0	0	0	0	0	0	0	0	0	5	1	0	0	0	0	0	0	0	0	0	0	0	0	1	5	0	0	0	0	0	0	0	0
1341	1		5	1	1	1	1	1	0	0	0	0	0	0	0	0	0	0	0	0	1	0	0	0	0	3	0	0	0	1	1	0	0	0	0	0	0	0	1	0	5	0	0	0	0	0	0	0	0
1342	1		3	1	0	0	0	0	0	0	0	0	0	0	0	0	0	0	0	0	0	0	0	0	1	2	0	0	0	0	1	0	0	0	1	0	0	0	0	0	3	0	0	0	1	0	0	0	0
1343	1		5	0	1	0	0	0	0	0	1	0	0	0	0	0	0	0	0	0	0	0	0	0	0	4	1	0	0	0	1	0	0	0	0	0	0	0	1	0	3	0	1	0	1	0	0	0	0
1344	1		5	1	1	0	0	0	0	0	0	0	1	0	0	0	0	0	0	0	0	0	0	0	0	1	0	0	0	0	1	0	0	0	0	0	1	0	0	0	5	1	0	0	0	0	0	0	0
1345	1	1	2	1	1	1	1	1	0	0	0	0	0	0	0	0	0	0	0	0	0	0	0	1	0	3	0	1	0	1	1	1	0	0	0	0	1	0	1	0	5	0	0	0	0	0	0	0	0
1346	1		4	1	1	0	0	0	0	0	0	0	0	0	0	0	0	0	0	0	0	0	0	0	1	3	0	0	0	1	1	0	0	0	0	0	1	0	0	0	5	0	0	0	0	0	0	0	0
1347	1	1	3	0	0	0	0	1	0	0	0	0	0	0	0	0	0	0	0	0	0	0	0	1	0	4	1	0	0	0	1	1	0	0	1	0	0	0	0	0	5	0	0	0	0	0	0	0	0
1348	1		4	1	1	1	1	1	0	0	0	0	0	0	0	0	0	0	0	0	0	0	0	1	0	5	1	0	0	0	0	0	0	0	0	0	1	0	0	0	5	0	0	0	0	0	0	1	0
1349	1		2	1	1	0	0	0	0	0	0	1	0	0	0	0	0	0	0	0	0	0	0	0	0	5	0	0	0	1	1	0	0	0	1	0	0	0	0	0	5	0	0	0	0	0	0	0	0
1350	1		5	1	1	1	1	1	0	0	1	0	0	0	0	0	0	0	0	0	0	0	0	0	0	5	0	1	1	1	1	1	0	0	1	0	0	0	1	0	5	0	0	0	0	0	0	1	0
1351	1		5	0	0	1	1	1	0	0	0	0	1	0	0	0	0	0	0	0	0	0	0	0	0	4	0	1	1	1	1	1	0	0	0	0	1	0	1	0	5	0	0	0	0	0	0	0	0
1352	1		5	1	0	1	0	1	0	1	0	0	1	0	0	0	0	0	0	0	0	0	0	0	0	4	0	1	1	1	1	1	0	0	1	0	1	0	0	0	5	0	0	0	0	0	0	0	0
1353	1		4	1	1	1	1	1	0	0	0	0	0	0	0	0	0	0	0	0	0	0	0	0	1	5	0	1	0	1	1	1	0	0	0	0	0	0	0	1	5	0	0	0	0	0	0	0	0
1354	1		5	1	1	1	1	1	0	0	0	0	0	0	0	0	0	0	0	0	0	0	0	0	1	5	0	1	1	1	1	1	0	0	0	0	0	0	0	1	5	0	0	0	0	0	0	0	0
1355	1		5	1	1	1	1	1	0	0	0	0	0	0	0	0	0	0	0	0	0	0	0	0	1	5	0	1	1	1	1	1	0	0	0	0	0	0	0	1	5	0	0	0	0	0	0	0	0
1356	1		5	0	0	0	0	1	0	0	0	0	0	0	0	0	0	0	0	1	0	0	0	0	0	2	0	1	0	0	1	0	0	0	0	0	1	0	1	0	5	0	0	0	0	0	0	0	0
1357	1		5	1	0	1	0	1	0	0	0	0	1	1	0	0	0	0	0	0	0	0	0	0	0	4	0	0	0	0	1	0	0	0	0	0	1	0	0	0	5	0	0	0	0	0	0	0	0
1358	1	1	4	1	1	1	1	1	0	0	0	0	0	0	0	0	0	0	0	0	0	0	0	1	0	3	0	1	1	1	1	1	0	0	0	0	1	0	1	0	5	0	1	0	0	0	0	0	0
1359	1		5	1	1	1	1	1	0	0	0	0	0	0	0	0	0	0	0	0	0	0	0	0	1	2	0	1	1	1	1	0	0	0	0	0	0	0	1	0	5	0	0	0	0	0	0	0	0
1360	1		5	1	1	1	1	1	0	0	0	0	1	1	0	0	0	0	0	0	0	0	0	0	0	5	1	1	1	1	1	1	0	0	0	0	0	0	1	0	5	0	0	0	0	0	0	0	0
1361	1		5	1	1	1	1	1	0	0	1	0	0	0	0	0	0	0	0	0	0	0	0	0	0	5	0	1	0	1	1	0	0	0	0	0	0	0	1	0	5	0	0	0	0	0	1	0	0
1362	1		4	1	1	1	1	1	0	0	0	0	0	0	0	0	0	0	0	0	0	0	0	0	1	3	0	1	1	1	1	0	0	0	0	0	0	0	0	1	5	0	0	0	0	0	1	0	0
1363	1		5	1	1	1	1	1	0	0	1	0	0	0	0	0	0	0	0	0	0	0	0	0	0	4	0	1	1	1	1	0	0	0	1	0	1	0	1	0	5	0	0	0	0	0	0	0	0
1364	1		5	1	0	0	0	1	0	1	0	0	0	1	1	0	0	0	0	0	0	0	0	0	0	1	0	0	0	0	0	0	1	0	0	0	1	0	0	0	4	0	1	0	1	0	0	0	0
1365	1		5	1	1	1	1	1	0	0	0	0	0	0	0	0	0	0	0	0	1	0	0	0	0	5	1	1	1	1	1	1	0	0	0	0	0	0	1	0	5	0	1	0	0	0	0	0	0
1366	1		5	1	1	1	1	1	0	1	0	0	0	0	0	0	0	0	0	0	0	0	0	0	0	5	1	1	1	1	1	0	0	0	0	0	1	0	0	0	5	1	0	0	0	0	0	0	0
1367	1	2	5	0	1	0	0	0	0	0	0	0	0	0	0	0	0	0	0	0	0	0	0	1	0	4	0	0	1	1	1	1	0	0	0	0	0	0	1	0	3	0	0	0	1	0	1	0	0
1368	1		5	1	1	1	1	1	0	0	0	0	0	0	0	0	0	0	0	0	1	0	0	0	0	5	1	1	1	1	1	1	0	0	0	0	0	0	1	0	5	0	1	0	0	0	0	0	0
1369	1		5	1	1	1	1	1	0	0	0	0	0	0	0	0	0	0	0	0	0	0	0	0	1	5	1	0	0	1	1	0	0	0	0	0	0	0	1	0	5	0	0	0	0	0	0	0	0
1370	1		3	1	0	0	0	0	0	0	0	0	0	1	0	0	0	0	0	0	0	0	0	0	0	3	0	0	0	0	1	0	0	0	0	0	0	0	1	0	5	1	0	0	0	0	0	0	0
1371	1		5	1	1	0	0	1	0	0	0	0	0	0	0	0	0	0	0	0	0	0	0	1	0	5	0	1	1	1	1	1	0	0	0	0	0	0	0	1	5	0	0	0	0	0	0	0	0
1372	1		3	1	1	0	0	1	0	1	1	0	0	0	0	0	0	0	0	0	0	0	0	0	0	3	0	0	0	1	1	0	0	0	0	0	0	0	1	0	5	0	1	0	0	0	0	0	0
1373	1		4	1	0	0	0	0	0	0	0	0	0	0	0	0	0	0	0	0	0	0	0	0	1	4	0	1	0	0	1	1	0	0	0	0	0	0	1	0	5	1	0	0	0	0	0	0	0
1374	1		5	1	1	0	1	0	0	0	0	0	1	0	0	0	0	0	0	0	0	0	0	0	0	3	0	0	0	0	1	0	0	0	0	0	1	0	1	0	5	0	0	0	0	0	0	0	0
1375	1		5	1	0	0	1	0	0	0	1	0	0	0	0	0	0	0	0	0	0	0	0	0	0	5	0	0	0	1	1	1	0	0	1	0	0	0	0	0	5	0	0	0	0	0	0	0	0
1376	1		1	1	0	0	0	0	0	0	0	1	0	0	0	0	0	0	0	0	0	0	0	0	0	4	0	0	0	0	1	0	0	0	0	0	0	0	1	0	4	0	0	0	1	0	0	0	0
1377	1		4	1	1	0	0	0	0	0	0	0	0	1	0	0	0	0	0	0	0	0	0	0	0	3	0	1	1	1	1	1	0	0	0	0	0	0	0	1	4	0	0	0	1	0	1	0	0
1378	1		3	1	0	1	1	1	0	0	0	0	1	0	0	0	0	0	0	0	0	0	0	0	0	2	0	1	0	0	0	0	0	0	1	0	0	0	1	0	5	0	0	0	0	0	0	0	0
1379	1		5	1	1	0	1	1	0	0	0	0	0	1	0	0	0	0	0	0	0	0	0	0	0	5	0	1	0	1	1	0	0	0	0	0	0	0	1	0	5	0	0	0	0	0	0	0	0
1380	1		5	1	1	1	1	1	0	0	0	0	1	1	0	0	0	0	0	0	0	0	0	0	0	4	0	1	1	1	1	1	0	0	0	0	0	0	1	0	5	0	0	0	0	0	0	0	0
1381	1	1	1	0	0	1	0	0	0	0	0	0	0	0	0	0	0	0	0	0	0	0	0	1	0	5	0	1	1	1	1	1	0	0	0	0	0	1	0	0	5	0	0	0	0	0	0	0	0
1382	1		4	1	1	1	0	0	0	0	1	0	0	0	0	0	0	0	0	0	0	0	0	0	1	3	0	1	0	1	1	1	0	0	0	0	0	0	1	0	5	0	0	1	0	0	0	0	0
1383	1		5	1	1	0	0	1	0	0	0	0	0	0	0	0	0	0	0	0	0	0	0	0	1	4	1	1	1	1	1	1	0	0	0	0	1	0	1	0	5	0	0	0	0	0	0	0	0
1384	1		5	1	1	0	0	0	0	0	0	0	0	0	0	0	0	0	0	0	0	0	0	0	1	5	0	0	0	0	0	0	0	1	0	0	0	0	0	1	5	0	0	0	0	0	0	0	0
1385	1	1	1	0	0	0	0	0	1	0	0	0	0	0	0	0	0	0	0	0	0	0	0	0	1	2	0	0	0	0	0	0	0	1	0	0	0	0	0	1	5	0	0	0	0	0	0	0	0
1386	1		3	0	0	0	1	0	0	0	0	0	0	0	0	0	0	0	0	0	1	0	0	0	0	4	0	1	1	1	1	0	0	0	0	0	0	0	1	0	5	0	0	0	0	0	0	0	0
1387	1	1	5	1	0	0	0	0	0	0	0	0	1	0	0	0	0	0	0	0	0	0	0	0	0	1	0	0	0	0	1	0	0	0	1	0	1	0	0	0	5	0	0	0	0	0	0	0	0
1388	1	1	5	1	0	0	0	0	0	0	0	0	1	1	0	0	0	0	0	0	0	0	0	0	0	5	0	0	1	0	1	0	0	0	0	0	0	0	1	0	5	0	0	0	0	0	0	0	0
1389	1		5	1	1	1	1	1	0	0	0	0	1	0	0	0	0	0	0	0	0	0	0	0	0	2	0	0	0	1	1	0	0	0	1	0	0	0	0	0		0	1	0	1	0	0	0	0
1390	1		5	1	0	0	1	1	0	0	0	0	0	1	0	0	0	0	0	0	0	0	0	1	0	5	0	1	1	1	1	1	0	0	0	0	0	0	1	0	5	0	0	0	0	0	1	0	0
1391	1		5	1	0	0	1	1	0	0	0	0	0	0	0	0	0	0	0	0	0	0	0	0	1	5	0	1	1	1	1	1	0	0	0	0	0	0	0	1	5	0	0	0	0	0	0	0	0
1392	1		2	1	0	0	0	0	0	0	0	0	1	0	0	0	0	0	0	1	0	0	0	0	0	4	1	1	1	1	1	1	0	0	1	0	0	0	0	0	5	0	0	0	0	0	0	0	0
1393	1		5	1	1	0	0	1	0	0	0	0	1	0	0	0	0	0	0	0	0	0	0	0	0	2	0	0	1	1	1	1	0	0	0	0	0	0	1	0	5	0	0	0	0	0	0	0	0
1394	1		4	1	0	0	0	0	0	0	1	0	0	0	0	0	0	0	0	0	0	0	0	0	0	4	0	0	1	0	0	0	0	0	1	0	0	0	0	0	5	0	0	0	0	0	0	0	0
1395	1		5	1	1	0	1	0	0	0	0	0	1	1	0	0	0	0	0	0	0	0	0	0	0	4	1	0	0	1	1	0	0	0	0	0	1	0	0	0	3	0	1	0	1	0	1	0	0
1396	1		3	1	0	0	0	1	0	0	0	0	0	0	0	0	0	0	0	0	0	0	0	1	0	3	0	1	0	0	1	0	0	0	0	0	0	0	0	1	5	0	0	0	0	0	0	0	0
1397	1		1	0	0	1	0	0	0	0	0	0	0	0	1	0	0	0	0	0	0	0	0	0	1	2	0	1	1	1	1	0	0	0	0	1	0	1	1	0	1	0	1	0	1	1	1	0	1
1398	1		2	0	0	1	1	0	0	0	1	0	0	0	0	0	1	0	1	1	0	0	1	0	0	2	0	0	1	1	1	0	0	0	1	1	1	1	1	0	2	0	1	1	1	0	1	1	1
1399	1		5	0	1	0	0	0	0	0	0	0	1	0	0	0	0	0	0	0	0	0	0	0	0	5	0	0	0	1	0	0	0	0	0	0	0	0	1	0	5	0	0	0	0	0	1	0	0
1400	1	1	3	1	1	1	1	1	0	0	0	0	0	0	0	0	0	0	0	0	0	0	0	1	0	3	0	0	1	1	1	0	0	0	1	0	0	0	1	0	5	0	0	0	0	0	0	0	0
1401	1		5	1	1	0	0	0	0	0	0	0	0	0	1	0	0	0	0	0	0	0	0	0	0	2	0	0	0	1	1	1	0	0	1	0	0	0	0	0	5	0	0	0	1	0	0	0	0
1402	1	1	5	1	1	1	1	1	0	0	1	0	0	0	0	0	0	0	0	0	0	0	0	0	0	4	1	0	1	1	1	1	0	0	0	0	0	0	1	0	5	0	1	1	0	0	0	0	0
1403	1		4	1	0	0	0	0	0	1	0	0	0	0	0	0	0	0	0	0	0	0	0	0	0	3	1	1	1	1	1	1	0	0	0	0	0	0	1	0	5	0	0	0	1	0	0	0	0
1404	1		3	0	0	0	1	1	0	0	0	0	1	1	0	0	0	0	0	0	0	0	0	0	0	4	0	1	1	1	1	1	0	0	0	0	0	0	0	1	5	0	1	0	0	0	0	0	0
1405	1	4	1	0	0	0	0	1	0	0	0	0	0	0	0	0	0	0	0	0	0	0	0	1	1	5	1	1	1	1	1	1	0	0	0	0	0	0	0	1	5	0	0	0	0	0	0	0	0
1406	1		3	0	0	0	1	1	0	1	0	0	1	1	0	0	0	0	0	0	0	1	1	0	0	4	0	1	0	0	1	0	0	0	0	0	1	0	0	0	4	0	0	0	1	0	0	0	0
1407	1		5	0	0	0	0	1	0	0	0	0	1	0	0	0	0	0	0	0	0	0	0	0	0	4	0	0	0	0	1	0	0	0	0	0	1	0	0	0	5	0	0	0	0	0	0	0	0
1408	1	1	5	1	1	0	1	1	0	0	0	0	0	0	0	0	0	0	0	0	0	0	0	1	0	5	0	1	0	0	1	0	0	0	0	0	1	0	0	0	5	0	0	0	0	0	0	0	0
1409	1	1	5	1	0	1	0	1	0	0	0	0	0	0	0	0	0	0	0	0	0	0	0	1	0	2	0	0	0	0	0	0	1	0	1	0	0	0	1	0	5	0	0	0	0	0	0	0	0
1410	1		4	0	0	0	0	1	0	0	0	0	0	0	1	0	0	0	0	0	0	0	0	0	0	3	1	1	0	1	1	1	0	0	0	0	0	0	1	0	5	0	0	0	0	0	0	0	0
1411	1		5	1	1	0	0	0	0	0	0	0	0	0	0	0	0	0	0	0	0	0	0	0	1	4	1	1	0	0	1	1	0	0	0	0	0	0	0	1	5	0	0	0	0	0	0	0	0
1412	1		5	1	1	1	1	1	0	0	0	0	1	1	0	0	0	0	0	0	0	0	0	0	0	5	0	1	1	1	1	1	0	0	0	0	0	0	1	0	5	0	0	0	1	0	0	0	0
1413	1		5	1	1	1	1	1	0	0	1	0	0	0	0	0	0	0	0	0	1	0	0	0	0	5	1	1	1	1	1	0	0	1	0	0	0	0	0	1	5	0	0	0	0	0	0	0	0
1414	1		5	1	1	0	0	1	0	0	1	0	0	0	0	0	0	0	0	0	0	0	0	0	0	5	0	1	0	0	1	1	0	0	0	0	0	0	0	1	5	0	0	0	1	0	0	0	0
1415	1		5	0	1	0	0	0	0	0	0	0	1	0	0	0	0	0	0	0	0	0	0	0	0	5	0	0	0	0	1	0	0	0	0	0	0	0	1	0	5	0	0	0	0	0	0	0	0
1416	1		5	1	1	0	1	1	0	0	0	0	0	0	0	0	0	0	0	0	0	0	0	0	1	5	0	1	0	0	0	0	0	0	0	0	0	0	0	1	5	0	0	0	0	0	0	0	0
1417	1		5	1	0	0	0	0	0	0	0	0	1	0	0	0	0	0	0	0	0	0	0	0	0	5	0	0	0	0	0	1	0	0	0	0	0	0	0	1	5	0	0	0	0	0	0	0	0
1418	1		3	0	1	0	0	0	0	0	1	0	0	0	0	0	0	0	0	0	0	0	0	0	0	4	0	0	0	0	1	0	0	0	0	0	1	0	0	0	5	0	0	0	0	0	0	0	0
1419	1		5	1	1	1	1	1	0	0	1	0	0	0	1	0	0	0	0	0	0	0	0	1	0	5	0	1	1	1	1	1	0	0	0	0	0	0	0	1	5	0	0	0	0	0	0	0	0
1420	1		4	1	1	1	1	1	0	0	0	0	0	0	0	0	0	0	0	0	0	0	0	1	0	4	0	0	0	0	1	0	0	0	0	0	0	0	0	1	5	0	0	0	0	0	0	0	0
1421	1		5	1	1	1	1	1	0	0	0	0	0	0	0	0	0	0	0	0	0	0	0	0	1	5	1	1	1	0	1	1	0	0	0	0	0	0	0	1	5	0	0	0	0	0	0	0	0
1422	1		2	0	0	0	1	1	0	0	0	0	1	1	0	0	0	0	0	0	0	0	0	0	0	3	1	1	0	1	0	1	0	0	0	0	0	0	0	1	5	0	0	0	0	0	0	0	0
1423	1		3	1	0	0	0	1	0	0	0	0	0	0	0	0	0	0	0	0	0	0	1	0	0	4	1	1	1	1	0	0	0	0	0	0	0	0	1	0	2	0	0	0	1	0	0	0	0
1424	1		5	1	1	1	1	1	0	1	0	0	0	0	0	0	0	0	0	0	1	0	0	0	0	4	1	0	0	1	1	1	0	0	0	0	1	0	1	0	5	0	0	0	0	0	0	0	0
1425	1		3	1	1	1	1	1	0	0	0	0	1	1	0	0	0	0	0	0	0	0	0	0	0	2	0	1	1	1	1	0	0	0	1	0	1	0	1	0	5	0	0	0	0	0	0	0	0
1426	1	1	5	1	1	1	1	1	0	0	0	0	0	0	0	0	0	0	0	0	0	0	0	1	0	3	0	1	1	1	1	1	0	0	1	0	0	0	0	0	5	0	0	0	0	0	0	0	0
1427	1		2	0	0	0	0	1	0	0	0	0	0	0	0	0	0	0	0	0	1	0	0	0	0	1	0	0	0	0	0	0	1	0	0	0	0	0	0	1	5	0	0	0	0	0	1	0	0
1428	1	1	3	1	0	0	0	0	0	0	0	0	0	0	0	0	1	0	0	0	0	0	0	0	0	2	0	0	0	0	1	0	0	0	0	1	0	0	0	0	5	0	0	0	1	0	0	0	0
1429	1		5	1	1	0	1	1	0	0	0	0	1	0	0	0	0	0	0	0	0	0	0	0	0	2	1	0	0	1	1	1	0	0	1	0	0	1	0	0	5	0	0	0	0	0	1	0	0
1430	1		5	1	0	0	0	1	0	1	1	0	0	0	0	0	0	0	0	0	0	0	0	0	0	5	0	0	0	1	1	1	0	0	1	0	0	0	1	0	5	0	0	0	0	0	1	0	0
1431	1		4	1	0	0	0	1	0	0	0	0	0	1	0	0	0	0	0	0	0	0	0	0	0	3	0	1	0	1	1	0	0	0	1	0	1	0	1	0	5	0	0	0	0	0	1	0	0
1432	1		4	1	1	1	1	1	0	1	0	0	0	1	0	0	0	0	0	0	0	0	0	0	0	5	1	0	0	0	1	0	0	0	0	0	0	0	1	0	5	0	0	0	0	0	1	0	0
1433	1		3	1	0	1	0	1	0	1	0	0	0	0	0	0	0	0	0	0	0	0	0	0	0	5	0	1	1	1	1	1	0	0	0	0	0	0	1	0	5	0	0	0	0	0	0	0	0
1434	1		4	1	1	1	1	1	0	1	1	0	1	1	0	0	0	0	0	0	1	0	0	0	0	5	0	1	1	1	1	1	0	0	1	0	0	0	0	0	5	0	1	0	1	0	1	0	0
1435	1		5	1	1	0	1	1	0	0	0	0	1	0	0	0	0	0	0	0	0	0	0	1	0	3	1	0	0	1	1	0	0	0	1	0	0	0	1	0	5	0	0	0	0	0	0	0	0
1436	1		5	1	1	1	1	1	0	0	0	0	0	0	0	0	0	0	0	1	0	0	0	0	0	5	1	0	0	1	1	0	0	0	0	0	1	0	1	0	5	0	0	0	0	0	0	0	0
1437	1		3	1	0	0	0	0	0	0	0	0	1	0	0	0	0	0	0	0	0	0	0	0	0	5	1	1	0	1	1	1	0	0	0	0	0	0	1	0	5	0	0	0	0	0	0	0	0
1438	1		4	0	0	0	0	1	0	0	0	0	0	0	0	0	0	0	0	0	0	0	0	0	1	4	1	0	0	0	0	0	0	0	0	0	0	0	0	1	5	0	0	0	0	0	0	0	0
1439	1		4	0	0	0	0	1	0	0	0	0	0	0	0	0	0	0	0	0	0	0	1	0	0	5	0	0	0	0	0	1	0	0	0	0	0	0	1	0	5	0	0	0	0	0	0	0	0
1440	1	1	5	0	0	0	0	0	1	0	0	0	0	0	0	0	0	0	0	0	0	0	0	0	1	4	0	0	0	0	1	0	0	0	1	0	0	0	0	0	5	0	0	0	0	0	0	0	0
1441	1		5	1	1	0	0	0	0	0	0	0	0	0	0	0	0	0	0	0	0	0	0	0	1	5	0	0	1	1	1	1	0	0	0	0	0	0	0	1	5	0	0	0	1	0	0	0	0
1442	1		5	1	1	0	0	0	0	0	0	0	0	0	0	0	0	0	0	0	0	0	0	0	1	2	0	1	0	0	1	0	0	0	0	0	1	0	0	0	5	0	0	0	0	0	0	0	0
1443	1	1	5	1	1	1	0	1	0	0	1	0	0	0	0	0	0	0	0	0	0	0	0	0	0	4	0	1	1	1	1	1	0	0	0	0	0	0	1	0	5	0	0	0	0	0	0	1	0
1444	1		2	0	0	0	0	1	0	0	0	0	0	1	0	0	0	0	0	0	0	0	0	0	0	3	0	1	0	0	0	0	0	0	0	0	0	0	0	1	5	0	0	0	0	0	0	0	0
1445	1		5	0	0	0	0	1	0	0	0	0	0	1	0	0	0	0	0	0	0	0	0	0	0	4	0	0	0	0	1	0	0	0	0	0	0	0	1	0	5	0	0	0	0	0	0	0	0
1446	1		5	1	1	0	1	1	0	0	0	0	1	0	0	0	0	0	0	0	0	0	0	0	0	5	0	0	0	0	1	0	0	0	0	0	0	0	1	0	5	0	0	0	0	0	0	0	0
1447	1	1	5	1	1	1	1	1	0	0	0	0	0	0	0	0	0	0	0	0	0	0	0	1	0	3	1	0	0	1	1	0	0	0	0	0	0	0	1	0	5	0	0	0	0	0	0	0	0
1448	1		5	0	0	0	0	1	0	0	0	0	0	0	1	0	0	0	0	0	0	0	0	0	0	5	0	0	0	0	1	1	0	0	0	0	0	0	1	0	5	1	0	0	0	0	0	0	0
1449	1		5	1	0	0	0	0	0	0	0	0	0	0	0	0	0	0	0	0	0	0	0	0	1	4	0	0	1	1	1	1	0	0	0	0	1	0	0	0	5	0	0	0	0	0	0	0	0
1450	1		5	1	1	1	1	1	0	0	1	0	0	0	0	0	0	0	0	0	0	0	0	0	0	4	0	1	1	1	1	1	0	0	0	0	0	0	1	0	5	0	0	0	0	0	0	0	0
1451	1		1	0	0	0	0	0	1	0	0	0	0	0	0	0	0	0	0	0	0	0	0	0	1	1	0	0	0	0	0	0	1	0	0	0	0	0	0	1	1	1	0	0	0	0	0	0	0
1452	1		5	0	0	0	0	1	0	0	0	0	1	0	0	0	0	0	0	0	0	0	0	0	0	3	0	0	0	1	0	0	0	0	0	0	0	0	1	0	5	0	0	0	0	0	0	0	0
1453	1		2	0	0	0	0	0	1	0	0	0	1	1	0	0	0	0	0	0	0	0	0	0	0	1	0	1	1	1	1	1	0	0	0	0	0	0	0	1	5	0	0	0	0	0	0	0	0
1454	1	1	5	1	0	0	0	0	1	0	0	0	0	0	0	0	0	0	0	0	0	0	0	0	1	5	1	1	1	1	1	1	0	1	0	0	0	0	0	1	5	0	0	0	0	0	0	0	0
1455	1	1	5	1	1	0	1	0	0	0	0	0	1	0	0	0	0	0	0	0	0	0	0	0	0	3	0	0	0	0	1	0	0	0	1	0	0	0	0	0	5	0	0	0	0	0	0	0	0
1456	1		4	1	0	0	0	0	0	0	0	0	1	0	0	0	0	0	0	0	0	0	0	0	0	3	0	0	0	1	1	1	0	0	1	0	0	0	0	0	5	1	0	0	0	0	0	0	0
1457	1		5	1	1	1	1	0	0	0	0	0	0	1	0	0	0	0	0	0	0	0	0	0	0	3	0	0	1	1	1	1	0	0	1	0	0	0	0	0	5	0	0	0	1	0	1	0	0
1458	1		5	1	1	1	1	1	0	0	0	0	1	1	0	0	0	0	0	1	0	0	1	0	0	4	1	0	1	1	1	1	0	0	1	0	1	0	1	0	5	0	0	0	0	0	0	0	0
1459	1		4	1	0	0	0	0	0	0	0	0	1	0	0	0	0	0	0	0	0	0	0	0	0	4	0	0	0	0	0	1	0	0	0	0	0	0	0	1	5	0	0	0	0	0	0	0	0
1460	1		4	1	0	1	0	0	0	1	1	0	1	1	0	0	0	0	0	0	0	0	0	0	0	2	0	0	0	0	0	0	1	0	0	1	1	0	0	0	2	0	0	0	1	0	1	0	1
1461	1		5	1	0	0	0	1	0	0	1	0	0	0	0	0	0	0	0	0	0	0	0	0	0	2	0	1	0	0	1	0	0	0	0	0	1	0	1	0	5	0	0	0	0	0	0	0	0
1462	1		5	1	0	0	0	1	0	0	0	0	0	1	0	0	0	0	0	0	1	0	0	0	0	1	0	1	1	1	1	1	0	0	1	0	0	0	0	0	5	0	0	0	0	0	0	0	0
1463	1		5	1	1	1	1	1	0	0	0	0	0	0	0	0	0	0	0	0	0	0	0	0	1	5	0	1	1	0	1	1	0	0	1	0	0	0	0	0	5	0	0	0	0	0	0	0	0
1464	1		4	0	0	0	0	1	0	0	0	0	1	1	0	0	0	0	0	0	0	0	0	1	0	4	0	0	0	1	1	1	0	0	0	0	0	0	0	1	4	0	0	0	1	0	1	0	0
1465	1		5	1	0	0	0	1	0	0	0	0	0	0	0	0	0	0	0	0	0	0	1	0	0	4	0	0	0	1	1	1	0	0	0	0	0	0	0	1	5	0	0	0	0	0	0	0	0
1466	1		5	1	1	1	1	1	0	0	0	0	0	0	0	0	0	0	0	0	0	0	0	0	1	2	0	0	0	0	1	0	0	0	0	0	0	0	1	0	3	0	1	0	1	0	0	0	0
1467	1		4	0	0	1	1	0	0	0	0	0	1	0	0	0	0	0	0	0	0	0	0	0	0	4	0	0	1	1	1	0	0	0	0	0	1	0	1	0	5	0	0	1	0	0	0	0	0
1468	1		5	1	0	1	1	1	0	0	1	0	0	0	0	0	0	0	0	0	0	0	0	0	0	5	0	1	1	1	1	1	0	0	0	0	0	0	0	1		0	0	0	0	0	0	0	0
1469	1		4	0	0	0	1	0	0	0	0	0	0	0	1	0	0	0	0	0	0	1	1	0	0	3	0	0	0	1	0	1	0	0	0	0	0	0	1	0	5	0	0	0	0	0	0	0	0
1470	1		2	0	0	0	0	1	0	0	0	0	0	0	0	0	0	0	0	0	1	0	0	0	0	5	0	0	0	0	0	1	0	0	0	0	1	0	0	0	5	0	0	0	0	0	0	0	0
1471	1		5	1	1	1	0	0	0	0	0	0	0	0	0	0	0	0	0	0	0	0	0	0	1	4	0	0	0	0	1	0	0	0	0	0	1	0	1	0	5	0	0	0	0	0	0	0	0
1472	1	1	5	1	1	0	1	1	0	0	0	0	0	0	0	0	0	0	0	0	0	0	0	0	1	1	0	1	1	1	1	1	0	0	1	0	0	0	0	0	5	0	0	0	0	0	0	0	0
1473	1		5	1	0	0	0	0	0	0	0	0	0	1	0	0	0	0	0	0	0	0	0	0	0	4	0	0	0	0	1	0	0	0	0	0	0	0	1	0	5	0	0	0	0	0	0	0	0
1474	1		4	1	1	0	0	0	0	0	0	0	1	1	0	0	0	0	0	0	0	0	0	0	0	2	0	0	1	1	1	0	0	0	1	0	0	0	0	0	1	0	1	0	1	0	1	0	1
1475	1		5	1	1	0	0	1	0	0	0	0	0	0	0	0	0	0	0	0	0	0	0	0	1	4	0	0	0	0	1	0	0	0	0	0	1	0	0	0	5	0	0	0	0	0	0	0	0
1476	1		5	1	0	0	0	0	0	0	0	0	0	0	0	0	0	0	0	0	0	0	0	0	1	3	0	0	0	0	1	0	0	0	0	0	0	0	1	0	5	0	0	0	0	0	0	0	0
1477	1		5	1	1	0	0	0	0	0	0	0	0	0	0	0	0	0	0	0	0	0	0	0	1	1	0	0	0	0	1	0	0	0	1	0	0	0	1	0	5	0	0	0	0	0	0	0	0
1478	1		5	1	1	1	1	1	0	0	0	0	0	0	0	0	0	0	0	0	0	0	0	0	1	4	1	1	1	1	1	1	0	0	1	0	0	0	0	0	5	0	0	0	0	0	0	0	0
1479	1		4	1	1	0	0	1	0	0	0	0	0	0	0	0	0	0	0	0	0	0	0	0	1	2	1	0	0	0	1	0	0	0	0	0	0	0	1	0	5	0	0	0	0	0	0	0	0
1480	1		1	0	0	0	0	1	0	0	0	0	0	0	0	0	0	0	0	0	0	0	0	0	1	3	0	0	0	0	1	0	0	0	0	0	0	0	1	0	5	0	0	0	0	0	0	0	0
1481	1	1	5	1	0	1	1	1	0	0	1	0	0	0	0	0	0	0	0	0	0	0	0	0	0	3	1	1	1	1	1	1	0	0	0	0	1	1	1	0	5	0	1	0	0	0	0	0	0
1482	1		5	1	1	0	0	1	0	0	0	0	1	1	0	0	0	0	0	0	0	0	0	1	0	5	1	1	1	0	1	1	0	0	0	0	1	1	0	0	5	0	0	0	0	0	0	0	0
1483	1		5	1	1	1	1	1	0	0	0	0	0	0	0	0	0	0	0	0	1	0	0	0	0	5	0	1	1	1	1	1	0	0	0	0	1	0	0	0	5	0	0	0	1	0	0	0	0
1484	1		5	1	1	1	0	0	0	0	0	0	1	1	0	0	0	0	0	1	0	0	0	0	0	3	0	0	0	1	1	0	0	0	0	0	0	0	0	1	5	0	0	0	0	0	0	0	0
1485	1		3	1	0	0	0	1	0	0	0	0	0	0	0	1	0	0	0	0	0	0	0	0	0	3	0	1	0	0	1	0	0	0	0	0	0	0	1	0	5	0	0	0	0	0	0	0	0
1486	1		4	1	1	0	0	0	0	0	0	0	1	0	0	0	0	0	0	0	0	0	0	0	0	5	0	1	1	1	1	1	0	0	1	0	0	0	0	0	5	0	0	0	0	0	0	0	0
1487	1		5	1	1	1	1	1	0	0	0	0	0	0	0	0	0	0	0	0	0	0	0	0	1	5	0	0	1	1	1	1	0	1	0	0	0	0	0	1	5	0	0	0	0	0	0	0	0
1488	1		5	1	1	0	0	0	0	0	0	0	0	0	0	0	0	0	0	0	0	0	0	0	1	5	0	0	0	0	0	1	0	0	0	0	0	0	0	1	5	0	0	0	0	0	0	0	0
1489	1		5	1	0	1	1	1	0	0	0	0	0	0	0	0	0	0	0	0	0	0	0	0	1	5	0	0	0	1	1	0	0	1	0	0	0	0	0	1	5	0	0	0	1	0	0	0	0
1490	1	1	5	1	1	0	1	1	0	0	1	0	0	0	0	0	0	0	0	0	0	0	0	0	0	5	1	1	1	1	1	1	0	0	0	0	0	0	0	1	5	1	0	0	0	0	0	0	0
1491	1		4	0	1	0	0	1	0	0	0	0	0	0	0	0	0	0	0	0	0	0	0	0	1	3	0	0	0	0	1	0	0	1	0	0	0	0	0	1	5	0	0	0	0	0	0	0	0
1492	1	1	4	1	0	0	0	0	0	0	0	0	0	0	0	0	0	0	0	0	0	0	0	1	0	1	0	0	0	0	1	0	0	0	0	1	1	1	0	0	2	0	0	0	1	0	0	0	0
1493	1		5	1	1	1	1	1	0	0	0	0	0	0	0	0	0	0	0	0	0	0	0	0	1	3	0	0	0	0	1	0	0	0	0	0	1	0	0	0	5	0	0	0	0	0	0	0	0
1494	1	1	5	1	0	1	1	1	0	0	0	0	1	1	0	0	0	0	0	0	0	0	0	0	0	5	0	1	1	1	1	0	0	0	0	0	1	0	1	0	5	0	0	0	0	0	0	0	0
1495	1		5	1	1	0	0	1	0	0	0	0	0	0	0	0	0	0	0	0	0	0	0	0	1	3	0	0	1	0	1	0	0	0	0	0	0	0	0	1	5	0	0	0	0	0	0	0	0
1496	1		5	1	0	1	1	1	0	1	1	0	0	0	1	0	0	0	0	0	1	0	0	0	0	5	0	1	1	1	1	1	0	0	0	0	0	0	1	0	5	0	0	0	1	0	1	0	0
1497	1		4	1	0	1	0	1	0	0	1	0	1	0	0	0	0	0	0	0	0	0	0	0	0	4	0	0	0	1	1	1	0	0	0	0	0	0	1	0	5	0	0	0	0	0	0	0	0
1498	1		4	0	1	0	0	0	0	0	0	0	0	1	0	0	0	0	0	0	0	0	0	0	0	3	0	1	0	0	0	0	0	0	0	0	0	0	1	0	5	0	0	0	0	0	0	0	0
1499	1	1	5	1	1	0	1	1	0	0	0	0	0	0	0	0	0	0	0	0	0	0	0	0	1	3	0	0	0	0	1	0	0	0	1	0	0	0	0	0	5	0	0	0	0	0	0	0	0
1500	1		5	0	1	0	0	0	0	0	0	0	0	0	0	0	0	0	0	0	0	0	0	0	1	5	1	1	1	1	1	1	0	0	0	0	1	0	0	0	5	0	0	0	0	0	0	0	0
1501	1		4	1	0	0	0	0	0	0	0	0	0	0	0	1	0	0	0	0	0	0	0	0	0	3	0	0	0	0	0	1	0	0	1	0	0	0	0	0	5	0	0	0	0	0	0	0	0
1502	1		5	1	1	1	1	1	0	0	0	0	0	0	0	0	0	0	0	0	0	0	0	1	0	4	1	1	1	1	1	1	0	0	0	0	0	0	1	0	5	0	0	0	0	0	0	0	0
1503	1		5	1	0	0	0	1	0	0	0	0	0	0	0	0	0	0	0	0	0	0	0	0	1	5	0	1	0	1	1	0	0	0	0	0	0	0	1	0	5	0	0	0	0	0	0	0	0
1504	1		5	1	0	0	0	0	0	0	0	0	0	0	0	0	0	0	0	0	1	0	0	0	0	5	0	0	0	0	1	1	0	0	0	0	0	0	1	0	5	0	0	0	0	0	1	0	0
1505	1		4	1	1	1	0	1	0	0	0	0	0	1	0	0	0	0	0	0	0	0	0	0	0	2	0	0	0	0	1	0	0	0	0	0	0	0	0	1	5	0	0	0	0	0	0	0	0
1506	1		5	1	0	1	0	1	0	0	0	0	0	0	0	1	0	0	0	0	0	0	0	0	0	4	0	0	0	1	0	0	0	0	0	0	0	1	0	0	5	0	0	1	0	0	0	0	0
1507	1		4	1	1	0	0	1	0	0	0	0	0	1	0	0	0	0	0	0	0	0	0	0	0	2	0	0	0	1	1	0	0	0	0	0	0	0	1	0	5	1	0	0	0	0	0	0	0
1508	1		3	1	1	0	0	0	0	1	0	0	0	0	0	0	0	0	0	0	0	0	0	0	0	2	0	1	0	0	1	0	0	0	1	0	0	0	0	0	5	0	0	0	0	0	0	1	0
1509	1	1	5	1	1	0	0	1	1	0	0	0	0	0	0	0	0	0	0	0	1	0	0	0	0	5	0	0	0	0	0	0	0	1	0	0	0	0	0	1	5	0	0	0	0	0	1	0	0
1510	1		5	1	1	1	1	1	0	0	0	0	0	0	0	0	0	0	0	0	0	0	0	0	1	5	0	0	0	1	1	0	0	0	1	0	0	0	0	0	5	0	0	0	0	0	0	0	0
1511	1		4	1	1	1	1	1	0	0	0	0	0	0	0	0	0	0	0	0	0	0	0	0	1	4	1	1	1	1	0	1	0	0	1	0	0	0	1	0	5	0	0	0	0	0	0	0	0
1512	1		5	1	1	1	1	1	0	0	1	0	0	0	0	0	0	0	0	0	0	0	0	0	0	5	1	1	1	0	1	1	0	0	0	0	0	0	0	1	5	0	0	0	0	0	0	0	0
1513	1		5	1	1	0	0	1	0	0	0	0	0	0	0	0	0	0	0	0	0	0	0	0	1	4	0	0	1	1	1	1	0	0	0	0	0	0	0	1	5	0	0	0	0	0	0	0	0
1514	1		5	1	1	1	1	1	0	0	0	0	0	0	0	0	0	0	0	0	0	0	0	0	1	4	0	1	1	1	1	1	0	0	0	0	0	0	0	1	5	0	0	0	0	0	0	0	0
1515	1		3	0	0	0	0	0	1	0	0	0	0	0	0	0	0	0	0	0	0	0	0	0	1	3	0	0	1	0	1	0	0	0	0	0	0	0	1	0	5	1	0	0	0	0	0	0	0
1516	1		5	1	1	0	1	1	0	0	0	0	0	0	0	0	0	0	0	0	1	0	0	0	0	5	1	1	1	1	1	1	0	0	0	0	0	0	1	0	5	0	0	0	1	0	0	0	0
1517	1		3	1	1	1	1	0	0	0	0	0	0	1	0	0	0	0	0	0	0	0	0	0	0	3	0	1	0	1	1	0	0	0	1	0	1	0	0	0	3	0	1	0	1	0	0	0	0
1518	1		4	1	0	0	0	1	0	0	0	0	1	1	0	0	0	0	0	0	0	0	0	0	0	5	1	0	0	0	1	1	0	0	0	0	1	0	1	0	5	0	0	0	0	0	0	0	0
1519	1		5	1	0	0	0	1	0	0	0	0	0	0	0	0	0	0	0	0	1	0	0	0	0	4	0	1	1	1	1	1	0	0	0	0	0	0	0	1	2	0	0	0	0	0	0	0	0
1520	1	1	1	1	1	0	0	1	0	0	0	0	1	1	0	0	0	0	0	0	0	0	0	0	0	1	0	1	1	1	0	0	0	0	0	0	0	0	1	0	5	0	0	0	0	0	0	0	0
1521	1		5	1	1	0	0	0	0	0	0	0	0	0	0	0	0	0	0	0	0	0	0	0	1	1	0	0	1	1	0	0	0	0	0	0	1	0	0	0	5	0	0	0	0	0	0	0	0
1522	1		3	1	1	1	1	1	0	0	0	0	0	0	0	0	0	0	0	0	0	0	0	0	1	4	0	0	0	1	1	0	0	0	1	0	0	0	0	0	5	0	0	0	0	0	0	0	0
1523	1		2	0	0	0	0	0	1	0	0	0	1	1	0	0	0	0	0	0	0	0	0	0	0	3	0	0	1	1	1	1	0	0	0	0	0	1	0	0	5	0	0	0	0	0	0	0	0
1524	1		5	1	1	1	1	1	0	0	0	0	0	0	0	0	0	0	0	0	0	0	0	0	1	5	0	1	1	1	1	1	0	1	0	0	0	0	0	1	5	0	1	0	0	0	0	0	0
1525	1		4	1	0	0	0	0	0	0	0	0	0	0	0	0	0	0	0	0	0	0	0	0	1	1	0	0	0	0	0	0	1	0	0	0	0	0	1	0	5	0	0	0	0	0	0	0	0
1526	1		3	1	0	0	1	0	0	0	0	0	0	1	0	0	0	0	0	0	0	0	0	0	0	4	1	0	1	1	1	1	0	0	0	0	0	0	1	0	5	0	0	0	0	0	0	0	0
1527	1	1	5	1	1	1	1	1	0	0	0	0	0	0	0	0	0	0	1	0	0	0	0	0	0	5	0	0	1	1	1	1	0	0	0	0	0	1	0	0	5	0	0	0	0	0	0	0	0
1528	1		5	0	1	1	0	1	0	0	0	0	0	1	0	0	0	1	0	0	0	0	0	0	0	1	0	0	0	0	1	0	0	0	0	0	0	0	1	0	4	0	1	0	0	0	0	0	0
1529	1	1	4	1	1	1	0	1	0	1	1	0	0	0	0	0	0	0	0	0	1	0	1	1	0	5	0	0	1	1	1	0	0	0	0	0	0	0	0	1	5	0	1	1	1	0	1	1	0
1530	1		3	1	1	0	0	0	0	0	0	0	0	1	0	0	0	0	0	0	0	0	0	0	0	2	0	0	0	1	1	0	0	0	0	0	0	0	1	0	5	0	0	0	0	0	0	0	0
1531	1		4	1	1	1	1	1	0	0	0	0	0	0	0	0	0	0	0	0	0	0	0	0	1	3	0	0	0	0	1	0	0	0	0	0	0	0	1	0	5	0	0	0	0	0	0	0	0
1532	1		4	0	0	0	1	0	0	0	0	0	0	0	1	0	1	0	0	0	0	0	0	0	0	1	0	0	0	0	0	0	1	0	0	0	1	0	0	0	1	0	1	0	1	0	1	0	1
1533	1		5	1	0	1	1	1	0	0	0	0	0	0	0	0	0	0	0	0	0	0	0	0	1	5	1	0	0	0	1	0	0	0	0	0	1	0	1	0	5	0	0	0	0	0	0	0	0
1534	1		3	1	0	0	0	0	0	0	0	0	0	1	0	0	0	0	0	0	0	0	0	0	0	4	1	0	0	0	0	0	0	0	1	0	0	0	1	0	5	0	0	0	0	0	0	0	0
1535	1		5	1	1	1	1	1	0	0	1	0	0	0	0	0	0	0	0	0	0	0	0	0	0	5	0	1	1	1	1	1	0	0	0	0	0	0	1	0	5	0	0	0	0	0	0	0	0
1536	1		3	1	1	1	1	1	0	0	1	0	0	0	0	0	0	0	0	0	0	0	0	0	0	4	1	0	1	1	1	1	0	0	0	0	0	0	1	0	5	0	0	0	0	0	0	0	0
1537	1		3	1	1	1	0	1	0	1	0	0	0	1	0	0	0	0	0	0	0	0	0	0	0	4	0	0	0	1	1	1	0	0	1	0	0	0	0	0	4	0	0	0	1	0	1	0	0
1538	1		5	1	1	1	1	1	0	0	1	0	0	0	0	0	0	0	0	0	0	0	0	0	0	5	1	0	0	1	1	1	0	0	0	0	0	0	1	0	5	0	0	0	0	0	1	0	0
1539	1		4	0	0	0	0	1	0	0	0	0	1	0	0	0	0	0	0	0	0	0	0	0	0	3	0	0	0	1	1	1	0	0	0	0	0	0	1	0	5	0	0	0	1	0	0	0	0
1540	1		3	1	0	0	0	0	0	0	0	0	0	0	0	1	0	0	0	0	0	0	0	0	0	3	0	1	1	1	1	0	0	0	0	0	1	1	0	0	4	0	0	0	1	0	1	0	0
1541	1		1	0	0	0	0	0	1	0	0	0	0	0	0	0	1	0	0	0	0	0	0	0	0	1	0	0	0	0	0	0	1	0	1	0	1	0	0	0	1	1	1	0	0	0	0	0	0
1542	1		5	1	0	0	0	0	0	0	0	0	0	0	0	0	0	0	0	0	0	0	0	1	0	3	0	0	0	0	0	0	0	1	0	0	0	0	0	1	5	0	0	0	0	0	0	0	0
1543	1	1	1	0	1	0	0	1	0	0	0	0	0	0	0	0	0	0	0	0	0	0	0	1	0	5	0	0	0	0	1	0	0	0	0	0	0	0	1	0	5	0	0	0	0	0	0	0	0
1544	1		4	1	1	0	0	0	0	0	0	0	1	1	0	0	0	0	0	0	1	0	0	0	0	4	0	0	1	1	1	1	0	0	0	0	0	0	1	0	5	0	0	0	0	0	0	0	0
1545	1		4	1	1	0	0	0	0	0	0	0	0	0	0	0	0	0	0	0	1	0	0	0	0	5	0	0	0	0	1	1	0	0	0	0	0	0	1	0	5	1	0	0	0	0	0	0	0
1546	1		5	1	1	0	1	0	0	0	0	0	0	1	0	0	0	0	0	0	0	0	0	0	0	5	1	1	1	1	1	1	0	0	0	0	1	0	1	0	5	0	0	0	1	0	0	0	0
1547	1		5	1	1	1	1	1	0	0	0	0	0	0	0	0	0	0	0	0	0	0	0	1	0	4	0	1	1	1	1	0	0	0	1	0	0	0	0	0	5	0	0	0	0	0	0	0	0
1548	1		5	1	0	0	0	0	0	0	0	0	0	0	1	0	0	0	0	0	0	0	0	0	0	4	0	0	0	1	1	0	0	0	0	0	0	0	1	0	5	0	0	0	0	0	0	0	0
1549	1		5	1	1	0	1	1	0	0	0	0	0	0	0	0	0	0	0	0	0	0	1	0	0	4	1	0	0	1	1	1	0	0	0	0	1	0	0	0	5	0	0	0	0	0	0	0	0
1550	1		5	1	1	1	1	1	0	0	0	0	0	0	0	0	0	0	0	0	0	0	0	1	0	5	1	0	0	0	1	0	0	0	0	0	0	0	1	0	5	0	1	0	0	0	0	0	0
1551	1		5	1	1	0	0	1	0	0	0	0	0	0	0	0	0	0	0	0	0	0	0	0	1	5	1	0	0	1	1	1	0	0	0	0	0	0	1	0	5	0	0	0	0	0	0	0	0
1552	1		5	1	1	1	1	1	0	0	0	0	1	0	0	0	0	0	0	0	0	0	0	0	0	4	0	0	0	1	1	0	0	0	0	0	0	0	0	1	5	0	0	0	0	0	0	0	0
1553	1		4	1	1	1	1	1	0	0	0	0	0	0	0	0	0	0	0	0	0	0	0	0	1	3	1	1	1	1	1	0	0	1	0	0	0	0	1	0	5	0	0	0	1	0	0	0	0
1554	1		5	1	0	0	0	0	0	0	0	0	0	0	0	0	0	0	0	0	0	0	0	1	0	5	0	0	0	0	0	0	1	0	0	0	0	0	1	0	5	0	0	0	1	0	0	0	0
1555	1		5	1	1	1	1	1	0	0	0	0	0	0	0	0	0	0	0	0	0	0	0	1	0	4	1	1	1	1	1	1	0	0	1	0	0	0	0	0	5	0	0	0	0	0	0	0	0
1556	1		3	1	0	0	0	1	0	0	0	0	0	0	0	0	0	0	0	0	0	0	0	0	1	4	0	1	1	1	1	1	0	0	1	0	0	0	0	0	5	0	0	0	0	0	0	0	0
1557	1		3	1	0	0	0	0	0	0	0	0	0	0	0	0	0	0	0	0	0	0	0	0	1	4	0	0	0	1	1	1	0	0	0	0	0	0	0	1	5	0	0	0	0	0	0	0	0
1558	1		5	1	1	0	0	0	0	0	0	0	0	0	0	0	0	0	0	0	0	0	0	0	1	4	0	1	1	1	1	1	0	0	0	0	0	0	0	1	5	0	0	0	0	0	0	0	0
1559	1		2	0	0	0	0	1	0	0	0	0	1	1	0	0	0	0	0	0	0	0	0	0	0	4	0	0	1	1	1	1	0	0	0	0	0	0	1	0	5	0	0	0	0	0	0	0	0
1560	1		5	1	1	1	1	1	0	0	0	0	0	0	0	0	0	0	0	0	1	0	0	0	0	4	0	0	1	1	1	0	0	0	1	0	0	0	1	0	5	0	0	0	0	0	0	0	0
1561	1		4	0	0	0	0	1	0	0	0	0	0	0	0	0	0	0	0	0	0	0	0	0	1	2	0	0	0	0	1	0	0	0	0	0	0	0	1	0	5	0	0	0	0	0	0	0	0
1562	1		1	1	0	0	0	0	0	0	0	0	1	0	0	0	0	0	0	0	0	0	0	0	0	4	0	0	0	0	0	1	0	0	0	0	0	0	0	1	5	0	0	0	0	0	0	0	1
1563	1		4	1	1	0	1	0	0	0	0	0	0	0	0	0	0	0	0	0	0	0	0	0	1	2	0	0	1	0	1	0	0	0	0	0	0	0	1	0	5	0	0	0	0	0	0	0	0
1564	1		2	1	0	0	0	0	0	0	0	0	1	1	0	0	0	0	0	0	0	0	0	0	0	2	0	0	1	1	0	0	0	0	0	0	0	0	1	0	5	0	0	0	0	0	1	0	0
1565	1	1	4	1	0	0	1	1	0	0	1	0	0	0	0	0	0	0	0	0	0	0	0	0	0	4	1	1	1	0	1	0	0	0	0	0	1	0	0	0	5	0	0	0	0	0	0	0	0
1566	1	1	5	1	1	0	1	1	0	0	0	0	0	0	0	0	0	0	0	0	0	0	0	0	1	4	0	0	0	1	1	0	0	0	0	0	0	0	1	0	5	0	0	0	0	0	0	0	0
1567	1		3	1	1	0	0	0	0	0	0	0	1	1	0	0	0	0	0	0	0	0	0	0	0	2	0	0	0	0	0	0	1	0	1	0	0	0	1	0	5	0	0	0	1	0	0	0	0
1568	1		4	1	1	1	1	0	0	0	1	0	0	0	0	0	0	0	0	0	0	0	0	0	0	2	0	0	0	1	0	1	0	0	0	0	0	0	0	1	5	0	0	0	0	0	0	0	0
1569	1		4	1	0	0	0	0	0	0	1	0	0	0	0	0	0	0	0	0	0	0	0	0	0	4	1	0	0	0	1	1	0	0	0	0	0	0	1	0	5	0	0	0	0	0	0	0	0
1570	1		1	1	0	0	0	0	0	0	0	0	0	0	0	0	0	0	0	0	0	0	0	1	0	3	1	0	1	0	0	0	0	0	0	0	0	0	1	0	5	0	1	0	1	0	0	0	0
1571	1		4	1	1	1	1	1	0	0	1	0	0	0	0	0	0	0	0	0	1	0	0	0	0	4	1	1	1	1	1	1	0	0	0	0	0	0	1	0	5	0	0	0	0	0	1	0	0
1572	1		3	0	1	0	0	0	0	0	0	0	0	1	0	0	0	0	0	0	0	0	0	0	0	5	0	0	1	0	0	0	0	0	0	0	0	0	0	1	5	0	0	0	0	0	0	0	0
1573	1		5	1	0	0	0	0	0	0	0	0	0	0	0	0	0	0	0	0	0	0	0	1	0	5	0	0	1	0	0	0	0	0	0	0	0	0	1	0	5	0	0	0	0	0	0	0	0
1574	1		4	1	1	1	1	1	0	0	0	0	0	0	0	0	0	0	0	0	0	0	0	1	0	5	0	1	1	1	1	0	0	0	0	0	0	0	1	0	5	0	0	0	0	0	0	0	0
1575	1	1	3	1	1	0	1	0	0	0	0	0	0	0	0	0	0	0	0	0	1	0	0	0	0	5	1	1	1	1	1	1	0	0	0	0	0	0	1	0	5	0	0	0	0	0	0	0	0
1576	1		4	1	0	0	0	1	0	0	1	0	0	0	0	0	0	0	0	1	0	0	0	0	0	2	0	0	1	1	1	1	0	0	1	0	0	0	1	0	4	0	0	0	0	0	0	0	0
1577	1		5	1	0	0	0	1	0	0	0	0	0	0	0	0	0	0	0	0	0	0	0	0	1	4	1	0	0	0	1	0	0	0	0	0	0	0	0	1	5	0	0	0	0	0	0	0	0
1578	1	1	5	1	1	1	1	1	0	0	1	0	0	0	1	0	0	0	0	0	0	0	0	0	0	5	0	1	1	1	1	1	0	1	0	0	0	0	0	1	5	0	0	1	0	0	0	0	0
1579	1		1	0	1	0	0	0	0	0	0	0	0	1	0	0	0	0	0	0	0	0	0	0	0	4	0	0	0	0	1	1	0	0	0	0	0	0	1	0	5	0	1	0	0	0	0	0	0
1580	1		5	1	1	0	0	1	0	0	0	0	0	0	0	0	0	0	0	0	0	0	0	0	1	1	0	0	0	0	0	0	0	1	0	0	0	0	0	1	5	0	0	0	0	0	0	0	0
1581	1		5	1	1	0	1	1	0	0	0	0	0	1	0	0	0	0	0	0	0	0	0	0	0	4	1	0	1	1	1	0	0	0	0	0	0	0	1	0	5	0	0	0	0	0	0	0	0
1582	1		4	1	1	0	0	1	0	0	0	0	0	0	0	0	0	0	0	0	1	0	0	0	0	2	1	0	0	1	1	0	0	0	1	0	0	0	0	0	4	0	0	0	0	0	0	1	0
1583	1		4	1	1	1	1	1	0	0	0	0	0	1	0	0	0	0	0	0	0	0	0	0	0	4	1	1	0	0	1	0	0	0	0	0	1	0	0	0	5	0	0	0	0	0	0	0	0
1584	1		4	0	1	0	0	1	0	0	0	0	0	0	0	0	0	0	0	0	0	0	0	1	0	5	0	1	1	0	1	0	0	0	0	0	0	0	1	0	5	0	0	0	0	0	0	0	0
1585	1		5	1	1	1	1	1	0	0	0	0	0	0	0	0	0	0	0	0	0	0	0	1	0	5	0	1	1	1	1	1	0	0	0	0	0	0	0	1	5	0	1	0	1	0	1	0	0
1586	1		5	1	1	0	0	1	0	0	0	0	1	1	0	0	0	0	0	0	0	0	0	0	0	4	0	1	1	1	1	1	0	0	0	0	1	0	1	0	5	0	0	0	0	0	0	0	0
1587	1		3	1	1	1	1	1	0	0	0	0	0	1	0	0	1	0	0	0	0	0	0	0	0	1	0	0	0	0	1	0	1	0	0	1	1	0	0	0	4	1	0	0	1	0	1	0	0
1588	1		5	0	1	0	0	0	0	0	0	0	0	0	0	0	0	0	0	0	0	0	0	0	1	4	0	0	0	0	1	0	0	0	0	0	0	0	1	0	5	1	0	0	0	0	0	0	0
1589	1		5	1	0	0	1	1	0	0	0	0	0	1	0	0	0	0	0	0	0	0	0	0	0	2	0	0	0	0	1	0	0	0	0	0	0	1	0	0	5	0	0	0	0	0	1	0	0
1590	1		5	1	0	0	0	1	0	0	0	0	0	0	0	0	0	0	0	0	0	0	0	0	1	2	0	1	0	1	1	0	0	0	1	0	1	0	1	0	5	0	0	0	0	0	0	0	0
1591	1		5	0	1	0	0	0	0	0	0	0	1	0	0	0	0	0	0	0	0	0	0	0	0	2	1	0	0	0	0	0	0	0	0	0	0	0	1	0	5	0	0	0	0	0	0	0	0
1592	1		5	1	1	1	1	1	0	0	0	0	0	0	0	1	0	0	0	0	0	0	0	0	0	5	1	0	0	0	1	0	0	0	0	0	0	0	0	1	5	0	0	0	0	0	0	0	0
1593	1		4	1	0	1	0	0	0	0	0	0	0	1	0	0	0	0	0	0	0	0	0	0	0	5	0	0	0	0	0	1	0	1	0	0	0	0	0	1	5	0	0	0	0	0	0	0	0
1594	1		5	1	1	1	1	1	0	0	1	0	0	0	0	0	0	0	0	0	0	0	0	0	0	5	0	0	0	1	1	0	0	0	1	0	0	0	1	0	5	0	0	0	0	0	0	0	0
1595	1		4	1	1	1	1	1	0	0	0	0	0	0	0	0	0	0	0	0	0	0	0	1	0	4	0	1	0	1	1	1	0	0	0	0	0	0	1	0	4	0	0	0	1	0	1	1	0
1596	1		5	1	1	1	1	0	0	0	0	0	0	1	0	0	0	0	0	0	0	0	0	0	0	4	1	1	1	0	1	1	0	0	0	0	0	0	1	0	5	0	0	0	0	0	0	0	0
1597	1		1	0	0	0	1	0	0	0	0	0	0	0	0	0	0	0	0	0	0	0	0	1	0	1	0	0	0	0	0	0	1	0	1	0	0	0	0	0	5	0	0	0	0	0	0	0	0
1598	1	1	5	1	1	1	1	1	0	1	0	0	0	0	0	0	0	0	0	0	0	0	0	0	0	4	1	1	1	1	1	1	0	0	0	0	0	0	0	1	5	0	0	0	0	0	0	0	0
1599	1		4	1	0	0	0	0	0	0	0	0	0	0	0	0	0	0	0	0	1	0	0	0	1	5	0	1	1	1	1	1	0	0	0	0	0	0	1	0	4	0	1	0	1	0	1	0	0
1600	1		4	1	1	1	0	1	0	0	1	0	0	0	1	0	0	0	0	0	0	0	0	0	0	3	0	0	1	1	1	1	0	0	0	0	0	0	0	1	5	0	0	0	0	0	1	0	0
1601	1		4	0	1	0	0	0	0	0	0	0	1	0	0	0	0	0	0	0	0	0	0	0	0	5	1	1	1	1	1	1	0	0	0	0	0	0	1	0	5	0	1	0	0	0	0	0	0
1602	1		5	1	1	0	1	1	0	0	1	0	0	0	0	0	0	0	0	0	0	0	0	0	0	5	1	1	1	1	1	1	0	0	0	0	0	0	0	1	5	0	0	0	0	0	0	0	0
1603	1		5	1	1	1	1	1	0	0	0	0	0	0	0	0	0	0	0	0	0	0	0	0	1	5	0	1	1	1	1	1	0	0	0	0	0	0	0	1	5	0	0	0	0	0	0	0	0
1604	1	1	5	1	0	0	1	0	0	0	0	0	0	0	0	0	0	0	0	0	0	0	0	1	0	3	1	0	1	1	1	1	0	0	0	0	0	0	1	0	5	0	1	0	0	0	0	0	0
1605	1		4	0	0	1	1	1	0	0	1	0	0	0	0	0	0	1	0	0	0	0	0	0	0	5	0	0	1	0	0	1	0	0	0	0	0	0	1	0	5	0	0	1	0	0	0	0	0
1606	1		1	1	1	0	1	0	0	0	0	0	0	0	0	0	0	0	0	0	0	0	0	1	0	4	0	0	0	0	0	1	0	0	0	0	0	0	0	1	5	0	0	0	0	0	0	0	0
1607	1		5	1	1	1	1	1	0	0	0	0	0	0	0	0	0	0	0	0	0	0	0	0	1	3	0	1	0	0	1	0	0	0	0	0	0	0	1	0	5	0	0	0	0	0	0	0	0
1608	1		2	0	0	0	0	1	0	0	0	0	1	1	0	0	0	0	0	0	0	0	0	0	0	3	0	0	0	0	1	0	0	0	1	0	1	0	1	0	5	0	0	0	1	0	1	0	0
1609	1		4	1	1	1	1	1	0	0	0	0	1	0	0	0	0	0	0	0	0	0	0	0	0	4	1	0	1	1	1	0	0	0	0	0	0	0	1	0	5	0	0	0	0	0	0	0	0
1610	1		5	1	1	0	0	1	0	0	0	0	1	0	0	0	0	0	0	0	0	0	0	0	0	3	0	1	1	1	1	1	0	0	0	0	0	0	0	1	5	0	0	0	0	0	0	0	0
1611	1		5	1	1	0	0	1	0	0	0	0	0	0	0	0	0	0	0	0	0	0	0	0	1	3	0	0	0	1	1	1	0	0	0	0	0	0	0	1	5	0	0	0	0	0	0	0	0
1612	1		4	0	1	0	0	0	0	0	0	0	0	0	0	0	0	0	0	0	1	0	0	0	0	4	0	0	0	0	0	0	1	0	0	0	0	0	0	1	5	0	0	0	0	0	1	0	0
1613	1		4	1	1	1	1	1	0	0	0	0	0	0	0	0	0	0	0	0	0	0	0	1	0	2	0	0	0	0	1	0	0	0	0	0	1	0	0	0	3	0	0	0	1	0	0	0	0
1614	1		5	1	0	0	0	0	0	0	0	0	0	0	0	0	0	0	0	0	0	0	0	0	1	5	0	0	0	0	0	0	0	1	0	0	0	0	1	0	5	0	0	0	0	0	0	0	0
1615	1		4	1	1	1	1	1	0	0	0	0	0	1	0	0	0	0	0	0	0	0	0	0	0	2	0	1	1	1	1	1	0	0	0	0	0	0	1	0	5	1	0	0	0	0	0	0	0
1616	1	1	5	1	0	0	0	0	0	0	0	0	0	0	0	0	0	0	0	0	0	0	0	1	0	5	0	0	0	0	0	1	0	0	0	0	0	0	1	0	5	0	0	0	0	0	0	0	0
1617	1		5	1	1	1	1	1	0	1	0	0	0	0	0	0	0	0	0	0	0	0	0	0	0	5	0	0	1	1	1	0	0	0	0	0	1	0	0	0	5	0	0	0	0	0	0	0	0
1618	1		5	1	1	1	1	1	0	0	0	0	0	0	0	0	0	0	0	0	0	0	0	0	1	4	1	1	0	1	1	1	0	0	0	0	0	0	0	1	4	0	0	0	0	0	0	0	0
1619	1		5	1	0	0	0	0	0	0	0	0	0	0	0	0	0	0	0	0	0	0	0	1	0	5	0	1	0	0	1	0	0	0	0	0	0	1	0	0	5	0	0	0	0	0	1	0	0
1620	1		5	1	1	1	0	0	0	1	1	0	0	0	0	0	0	0	0	0	0	0	0	0	0	5	0	0	0	1	1	1	0	0	0	0	0	1	1	0	5	0	0	1	0	0	0	0	0
1621	1		5	1	1	0	1	1	0	0	0	0	0	0	0	0	0	0	0	0	0	0	0	0	1	2	0	0	0	0	1	0	0	0	0	0	1	0	1	0	5	0	0	0	0	0	0	0	0
1622	1		5	1	1	1	1	1	0	0	1	0	0	0	0	0	0	0	0	0	0	0	0	0	0	5	0	0	1	1	1	0	0	0	0	0	0	0	1	0	5	0	0	0	0	0	0	0	0
1623	1		5	1	1	1	1	1	0	0	0	0	0	0	0	0	0	0	0	0	0	0	0	0	1	5	0	0	0	1	1	1	0	0	0	0	0	0	0	1	5	0	0	0	0	0	0	0	0
1624	1		5	0	1	0	0	1	0	0	0	0	1	1	0	0	0	0	0	0	0	0	0	0	0	4	1	0	0	1	0	0	0	0	0	0	0	0	1	0	5	0	0	0	0	0	0	0	0
1625	1		4	1	1	0	1	1	0	0	0	0	0	1	0	0	0	0	0	0	0	0	0	0	0	5	0	0	0	1	1	1	0	0	0	0	0	0	1	0	5	0	0	0	0	0	0	0	0
1626	1		5	1	1	1	1	1	0	0	0	0	1	0	0	0	0	0	0	0	0	0	0	0	0	4	0	1	1	1	1	1	0	0	0	0	0	0	1	0	5	0	0	0	1	0	0	0	0
1627	1		5	1	1	1	1	1	0	0	0	0	0	1	0	0	0	0	0	0	0	0	0	0	0	1	1	1	1	1	1	1	0	0	0	0	0	1	1	0	5	0	0	0	0	0	0	0	0
1628	1		5	1	0	0	0	0	0	0	0	0	1	1	0	0	0	0	0	0	0	0	0	0	0	4	1	0	0	0	0	0	0	0	0	0	1	0	0	0	5	0	0	0	0	0	1	0	0
1629	1	1	5	1	1	1	1	1	0	0	0	0	0	0	0	0	0	0	0	1	0	0	0	0	0	3	0	0	0	0	1	1	0	0	0	0	1	0	0	0	5	0	0	0	0	0	0	0	0
1630	1		4	0	0	0	0	0	1	0	0	0	0	0	0	0	0	0	0	0	0	0	0	0	1	4	1	0	1	1	0	0	0	0	0	0	0	0	0	1	5	0	0	0	0	0	0	0	0
1631	1		4	1	0	0	0	0	0	0	0	0	0	0	0	1	0	0	0	0	0	1	0	0	0	3	0	1	1	1	1	0	0	0	1	0	0	0	0	0	3	0	0	0	0	0	1	0	0
1632	1		5	1	1	0	0	0	0	0	0	0	0	0	0	0	0	0	0	0	0	0	0	0	1	5	0	0	1	1	1	1	0	0	0	0	0	0	1	0	5	0	0	0	0	0	0	0	0
1633	1		3	1	1	1	1	1	0	0	0	0	0	1	0	0	0	0	0	0	0	0	0	0	0	1	0	0	1	1	1	0	0	0	1	0	0	0	0	0	5	0	0	0	1	0	0	0	0
1634	1		4	1	1	1	1	1	0	0	0	0	0	0	0	0	0	0	0	0	0	0	0	0	1	4	0	1	1	1	1	1	0	0	1	0	0	0	0	0	5	0	0	0	0	0	0	0	0
1635	1		3	1	1	0	0	0	0	0	0	0	1	0	0	0	0	0	0	0	0	0	0	0	0	5	1	1	0	0	1	0	0	0	0	0	0	0	0	1	5	0	0	0	0	0	0	0	0
1636	1		5	1	1	1	1	1	0	0	0	0	0	1	0	0	0	0	0	0	0	0	0	0	0	4	0	1	1	1	1	0	0	0	0	0	0	0	1	0	5	0	0	0	0	0	0	0	0
1637	1		3	1	0	0	0	1	0	0	0	0	0	1	0	0	0	0	0	0	0	0	0	0	0	5	0	0	1	1	1	0	0	0	0	0	0	0	1	0	5	0	0	0	0	0	0	0	0
1638	1		3	1	0	1	0	0	0	1	0	0	0	0	0	0	0	0	0	0	0	0	0	0	0	4	0	0	0	0	1	1	0	1	0	0	0	0	1	0	4	0	1	1	1	1	1	0	0
1639	1		4	1	1	0	0	0	0	0	1	0	1	1	0	0	0	0	0	0	0	0	0	0	0	4	1	0	0	1	1	0	0	0	0	0	0	0	1	0	5	0	0	0	0	0	0	0	0
1640	1		5	1	1	1	1	1	0	0	0	0	0	0	0	0	0	0	0	0	0	0	0	0	1	3	1	0	0	1	1	1	0	0	0	0	0	0	1	0	5	0	0	0	0	0	0	0	0
1641	1		1	0	0	0	0	0	1	0	0	0	0	1	0	0	1	0	0	0	0	0	0	0	0	1	0	0	0	0	0	0	1	0	1	0	1	0	0	0	1	1	1	0	1	1	1	0	1
1642	1		5	1	1	1	1	1	0	0	0	0	0	0	0	0	0	0	0	0	0	0	0	0	1	3	0	1	1	1	1	1	0	0	0	0	0	0	0	1	5	0	0	0	0	0	0	0	0
1643	1		3	1	0	0	0	0	0	0	0	0	1	0	0	0	0	0	0	0	0	0	0	0	0	4	0	1	0	1	0	0	0	0	1	0	0	0	0	0	5	0	0	0	1	0	0	0	0
1644	1		5	1	1	1	1	1	0	0	0	0	0	0	0	0	0	0	0	1	0	0	0	0	0	3	0	0	0	0	0	1	0	0	0	0	0	0	1	0	5	0	0	0	0	0	0	0	0
1645	1		4	1	0	0	0	1	0	0	0	0	0	0	0	0	0	0	0	0	0	0	0	0	1	5	0	0	0	1	1	1	0	0	1	0	0	0	0	0	5	0	0	0	0	0	0	0	0
1646	1	1	4	0	0	0	1	0	0	0	0	0	1	0	0	0	0	0	0	0	0	0	0	0	0	1	0	0	0	0	0	0	1	0	1	0	0	0	0	0	5	0	0	0	0	0	0	0	0
1647	1		1	0	0	0	0	1	0	0	0	0	1	1	0	0	0	0	0	0	0	0	0	0	0	2	0	0	0	0	1	0	0	0	1	0	0	0	0	0	5	0	0	0	0	0	0	0	0
1648	1		5	0	1	0	0	0	0	0	0	0	0	1	0	0	0	0	0	0	0	0	0	0	0	5	0	1	1	1	1	0	0	0	1	0	0	0	0	0	5	0	0	0	0	0	0	0	0
1649	1		5	0	1	0	1	1	1	0	0	0	0	0	0	0	0	0	0	0	0	0	0	0	1	4	0	1	0	0	1	0	0	0	0	0	0	0	1	1	5	0	0	0	0	0	0	0	0
1650	1		4	1	0	0	1	1	0	0	0	0	1	0	1	0	0	0	0	0	1	0	0	0	0	5	1	1	1	1	1	1	0	0	0	0	0	0	1	0	5	0	0	0	1	0	0	0	0
1651	1		3	0	0	1	0	0	0	1	0	0	0	0	0	0	0	0	0	0	0	0	0	0	0	4	0	0	1	0	1	0	0	0	0	0	0	0	1	0	5	0	0	0	0	0	0	0	0
1652	1		5	1	1	1	1	1	1	0	0	0	0	0	1	0	0	0	0	0	0	0	0	0	0	2	1	0	0	1	1	1	0	0	0	0	1	0	1	0	5	0	0	0	0	0	0	0	0
1653	1		4	1	0	1	1	1	0	0	1	0	0	0	0	0	0	0	0	0	0	0	0	0	0	4	0	1	1	1	1	0	0	0	1	0	0	1	1	0	5	0	0	0	0	0	0	0	0
1654	1		5	1	0	0	0	0	0	0	0	0	0	0	0	0	0	0	0	0	0	0	0	0	1	5	0	1	1	1	1	1	0	0	0	0	0	0	0	1	5	0	0	0	0	0	0	0	0
1655	1		3	0	0	1	0	1	0	0	0	0	0	1	0	0	0	0	0	0	0	0	0	0	0	3	0	0	0	0	1	0	0	0	1	0	0	0	0	0	5	0	0	0	0	0	0	0	0
1656	1		5	1	1	0	0	1	0	0	0	0	0	1	0	0	0	0	0	0	0	0	0	0	0	5	0	1	1	1	1	0	0	0	0	0	0	0	1	0	5	0	0	0	0	0	0	0	0
1657	1		3	0	0	0	1	0	0	0	0	0	0	0	0	0	0	0	0	0	1	0	0	0	0	2	0	0	0	1	1	1	0	0	0	0	1	0	0	0	5	0	0	0	0	0	1	0	0
1658	1		4	1	0	1	1	1	0	0	0	0	1	1	0	0	0	0	0	0	0	0	0	0	0	5	0	1	1	1	1	0	0	0	1	0	0	0	1	0	5	0	0	0	0	0	0	0	0
1659	1	1	1	1	0	0	0	0	1	0	0	0	0	0	0	0	0	0	0	0	0	0	0	1	1	2	1	1	0	0	1	0	0	0	0	0	1	0	1	1	5	0	0	0	0	0	0	0	0
1660	1		5	1	1	0	0	1	0	0	0	0	1	1	0	0	0	0	0	0	0	0	0	0	0	5	1	1	1	1	1	1	0	0	0	0	0	0	1	0	5	0	0	0	0	0	0	0	0
1661	1		5	0	0	0	0	1	0	0	1	0	0	0	0	0	0	0	0	0	0	0	0	0	0	2	0	1	1	1	1	1	0	0	0	0	0	0	1	0	5	0	0	0	1	0	0	0	0
1662	1		5	1	1	0	0	1	0	0	0	0	0	0	0	0	0	0	0	0	0	0	0	0	1	3	0	0	0	1	1	0	0	0	0	0	1	0	1	0	5	0	0	0	0	0	0	0	0
1663	1		5	1	0	0	0	1	0	0	1	0	0	0	0	0	0	0	0	0	0	0	0	0	0	5	0	0	0	0	1	0	0	0	0	0	0	0	1	0	5	0	0	0	0	0	0	0	0
1664	1		4	1	1	1	1	1	0	0	0	0	1	0	0	0	0	0	0	0	0	0	0	0	0	4	0	0	0	1	1	1	0	0	0	0	0	0	1	0	5	0	0	0	0	0	0	0	0
1665	1		5	1	1	1	1	1	0	0	0	0	0	0	0	0	0	0	0	0	0	0	0	0	1	5	0	1	1	1	1	1	0	0	0	0	0	0	0	1	5	0	0	0	0	0	0	0	0
1666	1	1	5	1	1	0	0	1	0	0	0	0	0	0	0	0	0	0	0	0	0	0	0	0	1	4	0	1	1	1	1	1	0	0	0	0	0	0	0	1	5	0	0	0	0	0	0	0	0
1667	1		5	1	0	0	1	1	0	0	0	0	0	0	1	0	0	0	0	0	0	0	0	0	0	5	1	1	1	1	1	0	0	0	0	0	0	0	1	0	5	0	0	0	0	0	1	0	0
1668	1		5	1	1	1	0	1	0	0	0	0	0	0	0	0	0	0	0	0	0	0	0	0	1	3	0	0	0	0	1	0	0	0	0	0	1	0	1	0	5	0	0	0	0	0	0	0	0
1669	1		4	1	0	1	1	1	1	0	0	0	1	1	0	0	0	0	0	0	0	0	0	0	0	5	0	0	1	1	1	1	0	0	1	0	0	0	0	0	5	0	0	0	0	0	1	0	0
1670	1		3	1	1	1	1	1	0	0	0	0	0	0	0	0	0	0	0	0	0	0	0	0	1	4	1	1	1	1	1	0	0	0	0	0	0	0	0	1	5	0	0	0	0	0	0	0	0
1671	1		5	1	1	0	0	0	0	0	0	0	0	0	0	0	0	0	0	0	1	0	0	0	0	5	0	0	0	0	1	1	0	0	0	0	0	0	0	1	5	0	0	0	0	0	0	0	0
1672	1		5	1	0	0	0	1	0	0	0	0	0	0	0	0	0	0	0	0	0	0	0	0	1	3	0	1	1	1	1	0	0	0	0	0	1	0	1	0	5	0	0	0	0	0	0	0	0
1673	1		5	1	1	1	1	1	0	0	0	0	0	0	0	0	0	0	0	0	1	0	0	0	0	3	1	1	1	1	1	1	0	0	0	0	1	0	0	0	5	0	0	0	1	0	0	0	0
1674	1		3	1	1	0	1	1	0	0	0	0	0	0	0	0	0	0	0	0	0	0	0	1	0	4	0	0	0	0	0	0	0	1	0	0	0	0	0	1	5	0	0	0	0	0	0	0	0
1675	1		3	1	0	0	0	0	0	1	0	0	0	0	0	0	0	0	0	0	0	0	0	0	0	1	0	1	1	1	0	0	0	0	0	0	0	0	0	1	5	0	1	0	1	0	0	0	0
1676	1		5	1	1	0	1	1	0	0	0	0	0	0	0	0	0	0	0	0	0	0	0	1	0	5	1	1	1	1	1	0	0	0	0	0	0	0	0	1	5	0	0	0	0	0	0	0	0
1677	1	1	5	1	1	0	0	0	0	0	0	0	0	0	0	0	0	0	0	0	0	0	0	0	1	5	1	0	1	1	1	0	0	0	0	0	0	0	0	1	5	0	0	0	0	0	0	0	0
1678	1		1	0	0	0	0	0	1	0	0	0	0	0	0	0	1	0	0	0	0	0	0	0	0	1	0	0	0	0	0	0	1	0	1	0	1	0	0	0	1	1	0	0	0	0	0	0	0
1679	1		5	1	1	1	1	1	0	0	0	0	0	0	0	0	0	0	0	0	0	0	0	0	1	5	0	1	1	0	1	1	0	0	0	0	0	0	1	0	5	0	0	0	0	0	0	0	0
1680	1		1	0	0	0	0	0	1	0	0	0	0	0	1	0	1	0	0	0	0	0	0	0	0	1	0	0	0	0	0	0	1	0	1	0	1	0	0	0	1	1	0	0	1	0	0	0	0
1681	1		5	1	1	1	1	1	0	0	0	0	0	0	0	0	0	0	0	0	1	0	0	0	0	5	1	1	1	1	1	1	0	0	0	0	0	0	1	0	5	0	0	0	0	0	0	0	0
1682	1		5	1	0	0	1	1	0	0	0	0	0	0	0	0	0	0	0	0	0	0	0	0	1	4	1	0	0	1	1	1	0	0	0	0	0	0	0	1	5	0	0	0	0	0	0	0	0
1683	1	1	5	1	1	1	1	1	0	0	0	0	0	0	0	0	0	0	0	0	0	0	0	1	0	4	0	0	0	1	1	0	0	0	1	0	0	0	0	0	5	0	0	0	0	0	0	0	0
1684	1		3	1	0	0	0	1	0	0	0	0	1	0	0	0	0	0	0	0	1	0	0	0	0	4	1	1	0	1	0	0	0	0	0	0	0	0	0	1	5	0	0	0	0	0	0	0	0
1685	1		3	1	0	0	0	0	0	0	0	0	1	0	0	0	0	0	0	0	0	0	0	0	0	1	0	1	1	1	1	0	0	0	1	0	0	0	0	0	5	0	0	0	0	0	0	0	0
1686	1		5	1	1	0	1	1	0	0	0	0	1	0	0	0	0	0	0	0	0	0	0	0	0	4	0	0	0	0	0	1	0	0	0	0	0	0	1	0	5	1	0	0	0	0	0	0	0
1687	1		5	1	1	1	1	1	0	0	0	0	0	0	0	0	0	0	0	0	0	0	0	0	1	3	0	1	1	1	1	0	0	0	1	0	0	0	0	0	5	0	0	0	0	0	0	0	0
1688	1		5	1	0	0	0	1	0	1	0	0	0	0	0	0	0	0	0	0	0	0	0	0	0	5	0	1	0	0	0	0	0	0	0	0	0	0	0	1	5	0	0	0	1	0	0	0	0
1689	1		1	1	1	0	0	0	0	0	0	0	1	1	0	0	0	0	0	0	0	0	0	0	0	5	1	1	1	1	1	1	0	0	0	0	1	0	0	0	5	0	0	0	0	0	0	0	0
1690	1	1	3	1	0	1	1	0	0	0	1	0	0	0	0	0	0	0	0	0	0	0	0	1	0	3	1	0	0	1	1	1	0	0	0	0	0	0	0	1	5	0	0	0	0	0	0	0	0
1691	1		5	1	0	0	0	1	0	0	0	0	0	0	0	0	0	0	0	0	0	0	0	1	0	3	0	1	1	1	1	0	0	0	0	0	0	0	1	0	5	0	0	0	0	0	0	1	0
1692	1		4	1	1	0	0	0	0	0	0	0	0	1	0	0	0	0	0	0	0	0	0	0	0	3	0	1	1	1	1	1	0	0	0	0	0	1	0	0	5	0	0	0	0	0	0	0	0
1693	1		3	1	0	0	0	0	0	0	0	0	0	1	0	0	0	0	0	0	0	0	0	0	0	2	0	0	0	0	1	0	0	0	0	0	0	0	1	0	5	0	0	0	0	0	0	0	0
1694	1		5	1	1	0	0	0	0	0	0	0	0	0	0	0	0	0	0	0	0	0	0	0	1	5	0	0	0	0	1	1	0	0	0	0	0	0	1	0	5	0	1	0	1	0	0	0	0
1695	1		5	0	1	0	0	0	0	0	0	0	0	1	0	0	0	0	0	0	0	0	0	0	0	5	0	0	1	1	1	0	0	0	0	0	0	0	1	0	5	0	0	0	0	0	1	0	0
1696	1		3	1	0	1	1	1	0	0	1	0	0	0	0	0	0	0	0	0	1	0	0	0	0	5	0	1	1	1	1	1	0	0	1	0	0	0	0	0	3	0	0	0	1	0	1	0	0
1697	1		4	1	1	1	1	1	0	1	1	0	0	0	0	0	0	0	0	0	0	0	0	0	0	3	1	1	1	1	1	1	0	0	0	0	0	0	1	0	5	0	0	0	0	0	0	0	0
1698	1		5	1	0	0	0	1	0	0	0	0	0	0	0	0	0	0	0	0	0	0	0	0	1	4	0	1	0	1	1	0	0	0	0	0	0	0	1	0	5	0	0	0	0	0	0	0	0
1699	1		5	1	1	1	1	1	0	0	0	0	0	0	0	0	0	0	0	0	0	0	0	1	0	5	0	1	1	1	1	1	0	0	0	0	0	0	0	1	5	0	0	0	0	0	0	0	0
1700	1	1	5	1	1	0	0	0	0	1	0	0	1	1	0	0	0	0	0	0	0	0	0	0	0	2	0	0	0	0	0	0	0	1	0	0	0	0	1	1	5	0	0	0	0	0	0	0	0
1701	1		2	1	0	0	0	0	0	1	0	0	1	1	0	0	0	0	0	0	0	0	0	0	0	4	0	1	1	1	1	1	0	0	0	0	0	0	0	1	5	0	0	1	0	0	1	0	0
1702	1	1	5	1	1	1	1	1	1	0	0	0	0	0	0	0	0	0	0	0	0	0	0	1	0	4	0	1	1	1	1	1	0	0	0	0	1	0	1	0	5	0	0	0	0	0	0	0	0
1703	1	1	2	0	0	0	0	0	1	0	0	0	0	0	0	0	0	0	0	0	0	0	0	1	0	1	0	0	0	0	1	0	0	0	0	0	0	0	1	0	5	0	0	0	0	0	0	0	0
1704	1		3	1	1	1	1	1	0	0	0	0	0	1	0	0	0	0	0	0	1	0	0	0	0	1	0	0	0	0	0	0	1	0	1	0	0	0	0	0	5	0	0	0	0	0	0	0	0
1705	1		5	0	1	0	0	0	0	0	0	0	0	0	0	0	0	0	0	0	0	1	0	0	0	3	0	0	0	0	1	0	0	0	0	0	0	0	1	0	4	0	0	0	0	0	0	0	0
1706	1		5	1	1	1	1	1	0	0	0	0	0	0	0	0	0	0	0	0	0	0	1	0	0	5	0	1	1	1	1	1	0	0	0	0	1	0	1	0	5	0	0	0	0	0	0	1	0
1707	1		5	1	1	1	1	1	0	0	0	0	0	0	0	0	0	0	0	0	0	0	0	0	1	4	1	1	1	1	1	1	0	0	1	0	0	0	1	0	5	0	0	0	0	0	1	0	0
1708	1		5	1	1	1	1	0	0	1	0	0	0	0	0	0	0	0	0	0	0	0	0	0	0	5	1	1	1	1	1	1	0	0	0	0	0	0	0	1	5	0	0	0	0	0	0	0	0
1709	1		5	1	1	0	1	0	0	0	0	0	0	0	0	0	0	0	0	0	0	0	0	1	0	5	0	1	1	1	0	1	0	0	0	0	0	0	1	0	5	0	0	0	0	0	0	0	0
1710	1		5	1	0	0	1	1	0	0	0	0	0	0	0	0	0	0	0	0	0	0	0	0	1	2	0	1	0	1	1	0	0	1	1	0	0	0	1	0	5	0	0	0	0	0	0	0	0
1711	1		5	1	1	0	0	1	0	0	0	0	0	0	0	0	0	0	0	0	0	0	0	0	1	5	0	0	1	1	1	1	0	0	0	0	0	0	0	1	5	0	0	0	0	0	0	0	0
1712	1	1	5	1	1	0	0	1	0	0	0	0	1	0	0	0	0	0	0	0	0	0	0	0	0	5	1	1	1	1	1	1	0	0	0	0	0	0	1	0	5	0	0	0	0	0	0	0	0
1713	1		5	1	1	1	1	1	0	0	0	0	0	0	0	0	0	0	0	0	0	0	0	0	1	4	0	0	0	0	1	1	0	0	0	0	0	0	0	1	5	0	0	0	0	0	0	0	0
1714	1		4	1	1	0	0	0	0	1	0	0	1	0	0	0	0	0	0	0	0	0	0	0	0	3	0	0	1	0	1	0	0	0	0	0	1	0	0	0	5	0	0	0	0	0	0	0	0
1715	1		4	0	0	0	0	0	1	0	1	0	0	0	0	0	0	0	0	0	0	0	0	0	0	5	0	0	1	0	1	1	0	0	0	0	0	0	0	1	5	1	0	0	0	0	0	0	0
1716	1		4	1	1	0	0	1	0	0	0	0	1	1	0	0	0	0	0	0	0	0	0	0	0	4	0	0	0	1	1	0	0	0	1	0	0	0	1	0	5	0	0	0	0	0	0	0	0
1717	1	1	5	1	0	0	0	0	0	0	0	0	0	0	0	0	0	0	0	0	0	0	0	0	1	4	0	0	0	0	1	0	0	0	1	0	1	0	0	0	5	0	0	0	0	0	0	0	0
1718	1		5	1	0	0	0	1	0	0	0	0	0	0	0	0	0	0	0	0	0	0	0	0	1	5	1	0	1	1	1	1	0	0	0	0	0	0	1	0	5	0	0	0	0	0	0	0	0
1719	1		4	1	0	0	0	0	0	0	0	0	1	1	0	0	0	0	0	0	0	0	0	0	0	2	0	0	0	1	1	0	0	0	1	0	0	0	0	0	5	0	0	0	0	0	0	0	0
1720	1	1	5	1	0	0	0	0	0	0	0	0	0	0	0	0	0	0	0	0	0	0	0	1	0	5	0	0	0	1	1	0	0	0	0	0	0	0	0	1	5	0	0	0	0	0	1	0	0
1721	1		5	1	1	1	1	0	0	0	1	0	0	1	0	0	0	0	0	0	0	0	0	0	0	2	0	1	1	1	1	0	0	0	0	0	0	0	0	1	5	0	0	0	0	0	0	0	0
1722	1		4	1	0	0	1	1	0	0	0	0	1	0	0	0	0	0	0	0	0	0	0	0	0	4	0	0	0	1	1	0	0	0	0	0	0	0	1	0	4	0	1	0	0	0	1	0	0
1723	1		5	1	1	0	1	1	0	0	0	0	0	0	0	0	0	0	0	0	0	0	0	1	0	3	0	0	0	0	1	0	0	0	1	0	0	0	0	0	5	0	0	0	0	0	0	0	0
1724	1		5	1	0	0	0	0	0	0	0	0	1	0	0	0	0	0	0	0	0	0	0	0	0	5	0	0	1	1	1	1	0	0	0	0	0	0	1	0	5	0	0	0	0	0	0	0	0
1725	1	1	5	1	1	0	0	1	0	0	0	0	0	0	0	0	0	0	0	0	0	0	0	0	1	3	0	0	0	1	1	0	0	0	0	0	0	0	1	0	5	0	0	0	0	0	0	0	0
1726	1		3	0	1	0	0	0	0	0	0	0	0	0	1	0	0	0	0	0	0	0	0	0	0	1	0	0	0	0	1	0	0	0	1	0	0	0	0	0	2	0	0	0	0	0	1	0	0
1727	1		5	1	0	0	0	1	0	0	0	0	0	1	0	0	0	0	0	0	0	0	0	0	0	4	0	0	1	1	1	1	0	1	1	0	0	0	1	0	5	0	0	0	0	0	1	0	0
1728	1		5	1	0	0	0	1	0	0	0	0	0	0	0	0	0	0	0	0	0	0	0	0	1	4	0	0	0	0	1	0	0	0	0	0	0	0	1	1	5	0	0	0	0	0	0	0	0
1729	1		5	1	1	0	1	1	0	0	0	0	0	0	0	0	0	0	0	0	0	0	0	0	1	3	0	0	0	1	1	1	0	1	0	0	0	0	0	1	5	0	0	0	0	0	0	0	0
1730	1	4	2	0	0	1	0	0	1	0	0	0	0	0	0	0	0	0	0	0	0	0	0	1	0	4	0	0	0	0	1	1	0	0	0	0	0	0	0	1	5	0	0	0	0	0	0	0	0
1731	1		3	0	0	0	1	0	0	1	1	0	1	1	1	0	1	0	0	0	0	0	0	0	0	1	0	0	0	0	0	0	1	0	0	1	1	0	0	0	1	1	0	0	1	0	0	0	0
1732	1		3	1	1	0	1	0	0	0	0	0	1	1	0	0	0	0	0	0	0	0	0	0	0	4	1	1	0	1	1	1	0	0	0	0	0	0	1	0	5	0	0	0	0	0	0	0	0
1733	1		3	0	0	0	0	1	0	0	0	0	1	1	0	0	0	0	0	0	0	0	0	0	0	2	0	0	0	0	1	0	0	0	0	0	1	0	0	0	5	0	0	0	0	0	0	0	0
1734	1		5	1	1	0	0	0	0	0	0	1	0	0	0	0	0	0	0	0	0	0	0	0	0	5	0	1	1	1	1	1	0	0	1	0	0	0	0	0	5	0	0	0	1	0	0	0	0
1735	1	1	5	1	1	0	1	1	0	0	0	0	0	0	0	0	0	0	0	0	0	0	0	1	0	5	1	0	1	1	1	1	0	0	0	0	0	0	1	0	5	0	0	0	0	0	0	0	0
1736	1		4	0	0	0	0	1	0	0	0	0	1	0	0	0	0	0	0	0	0	0	0	0	0	4	0	0	0	0	1	0	0	0	0	0	0	0	1	0	5	0	0	0	0	0	0	0	0
1737	1		5	0	0	0	0	1	0	0	0	0	1	1	0	0	0	0	0	0	0	0	0	0	0	4	0	0	0	0	1	0	0	1	0	0	0	0	0	1	5	0	0	0	0	0	0	0	0
1738	1		1	1	1	1	1	1	0	0	0	0	1	0	0	0	0	0	0	0	0	0	0	0	0	3	0	0	0	0	1	0	0	0	1	0	0	0	0	0	5	1	0	0	0	0	0	0	0
1739	1		3	1	1	0	0	1	0	0	0	0	1	1	0	0	0	0	0	0	0	0	0	0	0	5	0	0	0	1	1	0	0	0	0	0	1	0	1	0	5	0	0	0	0	0	0	0	0
1740	1		3	1	0	0	0	0	0	0	1	0	0	0	0	0	0	0	0	0	0	0	0	0	0	4	1	0	0	0	0	0	0	0	0	0	0	0	1	0	5	0	0	0	0	0	0	0	0
1741	1		5	1	0	1	1	1	0	0	0	0	1	1	0	0	0	0	0	0	0	0	0	0	0	5	0	1	1	1	1	0	0	0	1	0	0	0	0	0	5	0	0	0	0	0	0	0	0
1742	1		3	1	1	1	1	1	0	0	0	0	1	1	0	0	0	0	0	0	1	0	0	0	0	5	1	1	1	1	1	1	0	0	0	0	1	0	0	0	5	0	0	0	0	0	1	0	0
1743	1		5	1	0	0	0	0	0	0	0	0	0	1	0	0	0	0	0	0	0	0	0	0	0	5	0	1	1	1	1	1	0	0	0	0	0	0	0	1	5	0	0	0	0	0	0	0	0
1744	1	1	5	1	1	0	0	0	0	0	0	0	0	0	0	0	0	0	0	0	0	0	0	0	1	5	0	0	0	0	1	0	0	1	0	0	0	0	1	0	5	0	0	0	0	0	0	0	0
1745	1		3	0	1	0	0	0	0	0	0	0	0	0	0	0	0	0	0	0	0	0	0	0	1	1	0	0	0	0	0	0	0	1	0	0	1	0	0	0	1	0	0	0	0	0	0	0	0
1746	1	1	3	1	0	0	0	0	0	0	0	0	0	0	0	0	0	0	0	0	0	0	0	0	1	5	0	0	0	0	0	1	0	0	0	0	0	0	0	1	5	0	0	0	0	0	0	0	0
1747	1		4	1	1	1	1	1	0	0	0	0	1	0	0	0	0	0	0	0	0	0	0	0	0	4	0	1	1	1	1	1	0	0	1	0	0	0	0	0	5	0	0	0	1	0	0	0	0
1748	1		5	0	0	0	0	1	0	0	0	0	0	0	0	0	0	0	0	0	0	0	0	1	0	4	0	1	0	0	1	1	0	0	0	0	0	0	1	0	5	0	0	0	0	0	0	0	0
1749	1		5	1	1	0	1	1	0	0	0	0	0	0	0	0	0	0	0	0	0	0	0	0	1	4	0	0	0	0	1	0	0	0	0	0	0	0	0	1	5	0	0	0	0	0	0	0	0
1750	1		4	1	1	0	0	1	0	0	0	0	0	0	0	0	0	0	0	0	0	0	0	0	1	4	0	0	0	1	1	1	0	0	0	0	0	0	1	0	5	0	0	0	0	0	0	0	0
1751	1		5	1	0	0	0	0	0	0	0	0	1	0	0	0	0	0	0	0	0	0	0	0	0	5	0	1	1	0	1	1	0	0	0	0	0	0	1	0	5	0	0	0	0	0	0	0	0
1752	1		5	1	1	0	0	0	0	0	0	0	0	0	0	0	0	0	0	0	0	0	0	1	0	5	0	0	0	0	0	1	0	0	0	0	1	0	0	0	5	1	0	0	0	0	0	0	0
1753	1		3	1	1	1	0	1	0	1	0	0	0	0	0	0	0	0	0	0	0	0	0	0	0	5	1	1	1	1	1	1	0	0	0	0	0	0	1	0	5	0	0	0	0	0	0	0	0
1754	1		5	0	1	0	0	0	0	0	0	0	0	0	0	0	0	0	0	0	1	0	0	0	0	5	0	0	0	0	1	0	0	0	0	0	0	0	0	1	5	0	0	0	0	0	0	0	0
1755	1		4	0	0	0	0	1	0	0	0	0	1	0	0	0	0	0	0	0	0	0	0	0	0	5	0	1	0	1	1	0	0	0	0	0	0	0	1	0	5	0	0	0	0	0	0	0	0
1756	1		5	1	1	1	1	1	0	0	0	0	0	0	0	0	0	0	0	0	0	0	0	0	1	4	0	1	1	1	1	1	0	0	0	0	0	0	1	0	5	0	0	0	0	0	0	0	0
1757	1		5	0	0	0	0	1	0	0	0	0	0	0	0	0	0	0	0	0	0	0	0	0	1	3	0	0	0	0	1	0	0	0	0	0	1	0	0	0	5	0	0	0	0	0	0	0	0
1758	1	1	4	1	1	0	0	0	0	0	0	0	0	1	0	0	0	0	0	0	0	0	0	0	0	4	1	0	0	0	1	0	0	0	0	0	0	0	1	0	5	0	0	0	0	0	0	0	0
1759	1		5	1	1	1	1	1	0	0	1	0	0	0	0	0	0	0	0	0	0	0	0	0	0	4	0	1	1	1	1	0	0	0	0	0	0	0	0	1	5	0	0	0	0	0	0	0	0
1760	1		3	1	0	0	0	0	0	0	0	0	0	1	0	0	0	0	0	0	0	0	0	0	0	5	0	0	0	1	1	1	0	0	0	0	0	0	0	1	5	0	0	0	0	0	0	0	0
1761	1		4	1	1	0	0	0	0	0	0	0	1	1	0	0	0	0	0	0	0	0	0	0	0	5	0	0	1	1	1	1	0	0	0	0	0	0	0	1	5	0	0	0	1	0	1	0	0
1762	1		1	1	0	0	0	0	0	0	0	0	0	0	0	0	1	0	0	0	0	0	0	0	0	3	0	0	0	1	0	0	0	0	0	0	0	0	1	0	5	0	0	0	0	0	0	0	0
1763	1		5	1	0	0	0	0	0	0	0	0	0	0	0	0	0	0	0	0	0	0	0	0	1	4	0	0	0	0	0	0	0	1	0	0	0	0	0	1	5	0	0	0	0	0	0	0	0
1764	1		5	1	1	0	0	1	0	0	1	0	0	0	0	0	0	1	0	0	0	0	0	0	0	5	0	0	1	1	1	0	0	0	0	0	0	0	0	1	5	0	0	0	0	0	0	0	0
1765	1		3	1	1	1	1	1	0	0	0	0	1	1	0	0	0	0	0	0	0	0	0	0	0	4	0	1	1	1	1	1	0	0	0	0	0	0	1	0	5	0	0	0	0	0	0	0	0
1766	1		3	1	0	0	0	0	0	0	0	0	1	0	0	0	0	0	0	0	0	0	0	0	0	4	0	0	0	0	1	0	0	0	0	0	1	0	0	0	5	0	0	0	0	0	0	0	0
1767	1		1	0	0	0	0	0	1	0	0	0	0	0	1	0	0	0	0	0	0	0	0	0	0	1	0	0	0	0	0	0	1	0	0	1	0	0	0	0	1	0	0	0	0	0	0	0	1
1768	1		3	1	0	0	0	1	0	0	0	0	0	1	0	0	0	0	0	0	0	0	0	0	0	5	1	1	1	1	1	0	0	0	0	0	1	0	0	0	5	0	1	0	0	0	0	0	0
1769	1		5	1	1	0	0	0	0	0	0	0	0	0	0	0	0	0	0	0	0	0	0	0	1	4	0	0	0	0	1	0	0	0	0	0	0	0	0	1	5	0	0	0	0	0	0	0	0
1770	1		5	0	0	0	0	1	0	0	0	0	0	0	0	0	0	0	0	0	0	0	0	0	1	5	0	0	0	1	1	0	0	0	0	0	1	0	0	0	5	0	0	0	0	0	0	0	0
1771	1		1	0	0	0	0	0	1	0	0	0	1	1	0	0	0	0	0	0	0	0	0	1	0	1	0	0	0	0	0	0	1	0	0	1	1	0	0	0	1	1	0	0	1	0	1	1	1
1772	1		3	1	1	0	0	1	0	0	1	0	0	0	0	0	0	0	0	0	0	0	0	0	0	4	0	0	0	0	1	0	0	0	1	0	1	0	1	0	5	0	1	0	0	0	1	0	0
1773	1		3	1	0	0	1	0	0	0	0	0	1	1	0	0	0	0	0	0	0	0	1	0	0	4	1	1	1	1	1	1	0	0	0	0	0	0	0	1	5	0	0	0	1	0	0	0	0
1774	1	2	5	1	1	0	0	0	0	0	0	0	0	0	0	0	0	0	0	0	0	0	0	0	1	4	0	0	1	0	1	0	0	0	0	0	0	0	1	0	5	0	0	0	0	0	0	0	0
1775	1	1	2	1	1	1	1	1	0	0	0	0	0	0	0	0	0	0	0	0	0	0	0	1	0	3	0	1	0	1	1	1	0	0	1	0	1	0	0	0	5	0	0	0	0	0	0	0	0
1776	1		4	1	0	0	0	0	0	0	0	0	0	0	0	0	0	0	0	0	0	0	0	1	0	5	0	1	0	0	1	1	0	0	0	0	0	0	0	1	5	0	0	0	0	0	0	0	0
1777	1		5	1	1	1	1	1	0	0	0	0	1	0	1	0	0	0	0	0	0	0	0	0	0	4	0	1	1	1	1	1	0	0	0	0	1	0	1	0	5	0	0	0	1	0	0	0	0
1778	1		5	1	1	0	0	1	0	0	0	0	0	0	0	0	0	0	0	0	0	0	0	1	0	5	1	0	1	0	1	0	0	0	0	0	0	0	0	1	5	0	0	0	0	0	0	0	0
1779	1		1	0	0	0	0	0	1	0	0	0	0	0	0	0	0	0	0	0	0	0	0	0	1	1	0	0	0	0	0	0	1	0	0	1	0	0	0	0	1	0	0	0	1	0	0	0	0
1780	1		5	1	0	0	0	0	0	0	0	0	0	0	0	0	0	0	0	0	0	0	0	1	0	5	0	0	1	0	1	0	0	0	0	0	0	0	0	1	5	0	0	0	0	0	0	0	0
1781	1		1	0	0	0	0	0	1	0	0	0	1	0	0	0	0	0	0	0	0	0	0	0	0	1	0	0	0	0	1	0	0	0	0	0	1	0	0	0	3	1	0	0	0	0	0	0	0
1782	1		5	1	1	1	1	1	0	0	0	0	1	1	0	0	0	0	0	0	0	0	0	0	0	4	1	0	0	1	1	1	0	0	0	0	1	0	0	0	5	0	1	0	0	0	1	0	0
1783	1	1	5	1	1	0	0	0	0	0	0	0	1	1	0	0	0	0	0	0	0	0	0	0	0	5	1	0	0	1	1	0	0	0	0	0	0	0	1	0	5	0	1	0	0	0	0	0	0
1784	1	2	5	1	0	1	1	1	0	0	0	0	0	0	0	0	0	0	0	0	0	0	0	1	0	2	1	0	0	0	0	0	0	0	0	0	0	0	0	1	5	0	0	0	1	0	0	0	0
1785	1		5	1	1	0	0	0	0	0	0	0	0	0	0	0	0	0	0	0	0	0	0	0	1	3	0	1	1	1	1	0	0	0	0	0	0	0	1	0	5	0	0	0	0	0	0	0	0
1786	1		5	1	1	1	1	0	0	0	0	0	0	0	0	0	0	0	0	0	0	0	0	1	0	4	0	0	0	0	1	0	0	0	1	0	0	0	1	0	5	0	0	0	0	0	0	0	0
1787	1		4	1	0	0	0	0	0	0	0	0	0	1	0	0	0	0	0	0	0	0	0	0	0	2	0	0	0	0	1	0	0	0	0	0	1	0	0	0	5	0	1	0	0	0	0	0	0
1788	1		3	1	1	0	0	0	0	1	0	0	0	0	0	0	0	0	0	0	0	0	0	0	0	4	1	1	1	1	1	0	0	0	0	0	1	1	1	0	5	0	0	0	1	0	1	0	0
1789	1		5	1	1	0	0	0	0	0	0	0	0	0	0	0	0	0	0	0	0	0	0	0	1	5	0	0	0	0	0	1	0	0	0	0	0	0	1	0	5	0	0	0	0	0	0	0	0
1790	1		3	0	1	0	0	1	0	0	0	0	0	1	0	0	0	0	0	0	0	0	0	0	0	3	0	1	0	1	1	0	0	0	0	0	0	0	1	0	5	0	0	0	0	0	0	0	0
1791	1		5	1	1	1	1	1	0	0	0	0	0	0	0	0	0	0	0	0	0	0	0	1	0	4	1	0	0	0	1	0	0	0	0	0	0	0	1	0	5	0	0	0	1	0	0	0	0
1792	1		2	1	0	0	0	0	0	0	1	0	1	0	0	0	0	0	0	0	1	0	0	0	0	5	0	1	1	1	1	1	0	0	0	0	0	0	1	0	5	1	1	0	1	0	1	0	0
1793	1		5	1	1	1	1	1	0	0	0	0	0	1	0	0	0	0	0	0	0	0	0	0	0	5	1	1	1	1	1	1	0	0	0	0	0	0	1	0	5	0	0	0	0	0	0	0	0
1794	1		1	0	1	1	0	0	0	0	0	0	1	1	0	0	0	0	0	0	0	0	0	0	0	1	1	0	0	1	1	0	0	0	1	0	1	0	0	0	5	1	0	0	0	0	0	0	0
1795	1		5	1	1	1	0	1	0	0	0	0	0	0	0	0	0	0	0	1	0	1	1	0	0	3	0	0	1	1	1	1	0	0	1	0	0	0	1	0	5	0	0	1	1	0	0	0	0
1796	1		5	1	0	0	1	1	0	0	0	0	0	0	0	0	0	0	0	0	0	0	0	0	1	5	0	1	0	1	0	0	0	0	1	0	0	0	1	0	5	0	0	0	0	0	0	0	0
1797	1		5	1	0	0	0	0	0	0	0	0	1	0	0	0	0	0	0	0	0	0	0	0	0	4	0	1	1	1	1	1	0	0	0	0	1	0	0	0	5	0	0	0	0	0	1	0	0
1798	1		3	1	1	0	1	0	0	0	0	0	0	0	0	0	0	0	0	0	0	0	0	0	1	2	0	0	0	1	1	0	0	0	0	0	1	0	0	0	5	0	0	0	0	0	0	0	0
1799	1		1	0	0	0	0	0	1	0	0	0	1	1	1	0	1	0	0	0	0	0	0	0	0	1	0	0	0	0	1	0	0	0	0	0	1	0	0	0	1	1	1	0	0	0	1	0	1
1800	1	1	5	1	0	0	0	0	0	0	0	0	0	0	0	0	0	0	0	0	0	0	1	0	0	2	1	0	0	0	0	0	1	0	1	0	0	0	0	0	5	0	0	0	0	0	0	0	0
1801	1		4	1	1	1	1	1	0	0	0	0	1	0	0	0	0	0	0	0	0	0	0	0	0	1	1	0	0	0	0	0	0	0	0	0	1	0	1	0	5	0	0	0	0	0	0	0	0
1802	1		4	1	1	0	0	0	0	0	0	0	1	1	0	0	0	0	0	0	0	0	0	0	0	3	1	0	0	1	1	1	0	0	0	0	0	1	0	0	5	0	0	0	0	0	0	0	0
1803	1		5	0	1	0	0	1	0	0	0	0	0	0	0	0	0	0	0	0	0	0	0	0	1	3	0	0	0	1	1	0	0	0	0	0	0	0	0	1	5	0	0	0	0	0	0	0	0
1804	1		5	1	1	0	1	1	0	0	1	0	0	0	0	0	0	0	0	0	0	0	0	0	0	5	0	1	0	1	1	1	0	0	0	0	1	0	0	0	5	0	0	0	1	0	0	0	0
1805	1		5	1	1	1	1	1	0	0	0	0	1	1	0	0	0	0	0	0	0	0	0	0	0	4	1	1	1	1	1	1	0	0	0	0	1	0	1	0	5	0	0	0	1	0	1	0	0
1806	1		5	1	1	0	0	0	0	0	0	0	0	0	0	0	0	0	0	0	0	0	1	0	0	4	1	1	1	1	1	1	0	0	0	0	0	0	1	0	5	0	0	0	0	0	0	0	0
1807	1	1	4	1	1	0	1	0	0	0	0	0	0	0	0	0	0	0	0	0	0	0	0	1	0	4	0	0	1	1	1	0	0	0	1	0	0	0	0	0	5	0	0	0	0	0	0	0	0
1808	1	1	5	1	1	0	0	1	0	0	0	0	1	0	0	0	0	0	0	0	0	0	0	0	0	5	0	0	1	1	0	1	0	0	0	0	0	0	0	1	5	0	0	0	0	0	0	0	0
1809	1		3	1	1	1	1	1	0	0	0	0	0	0	0	1	0	0	0	0	0	0	0	0	0	1	1	1	0	0	0	0	0	0	0	0	0	0	1	0	5	0	0	0	1	0	0	0	0
1810	1		3	1	1	1	1	1	0	0	0	0	0	0	0	0	0	0	0	0	0	0	1	0	0	4	1	1	1	1	1	0	0	0	0	0	0	0	1	0	5	0	1	0	0	0	0	0	0
1811	1		4	1	0	0	0	0	0	0	0	0	0	0	0	0	0	0	0	0	0	0	0	0	1	5	0	1	1	1	1	1	0	0	0	0	0	0	0	1	5	0	0	0	0	0	0	0	0
1812	1		2	1	0	0	0	0	0	0	0	0	1	0	0	0	0	0	0	0	0	0	0	0	0	1	0	0	0	0	0	0	1	0	0	0	1	0	0	0	5	0	0	0	0	0	0	0	0
1813	1		4	1	0	1	0	1	0	1	0	0	0	0	0	0	0	0	0	0	0	0	0	0	0	5	1	1	1	1	1	1	0	0	0	0	0	0	1	0	5	0	0	0	0	0	0	0	0
1814	1		4	1	1	0	0	1	0	1	0	0	0	0	0	0	0	0	0	0	0	0	0	0	0	3	0	0	0	1	1	1	0	0	1	0	0	0	1	0	4	0	0	0	0	0	0	0	0
1815	1		5	1	1	1	1	1	0	0	0	0	0	0	0	0	0	0	0	0	1	0	0	0	0	1	1	0	0	0	0	0	0	0	1	0	0	0	0	0	5	0	0	0	0	0	0	0	0
1816	1		4	0	1	0	1	1	0	0	0	0	1	1	0	0	0	0	0	0	0	0	0	0	0	5	0	0	0	1	1	0	0	0	0	0	0	0	0	1	5	0	0	0	0	0	0	0	0
1817	1		5	1	1	0	1	0	0	0	0	0	0	1	0	0	0	0	1	0	0	0	0	0	0	5	0	0	0	1	0	1	0	0	1	0	0	0	0	0	5	0	0	0	0	0	0	0	0
1818	1		5	1	0	0	0	0	0	0	0	0	0	0	0	0	0	0	0	0	1	0	0	0	0	5	1	0	0	0	0	0	0	0	0	0	0	0	1	0	5	0	0	0	0	0	0	0	0
1819	1		5	1	0	1	1	1	0	0	0	0	0	0	0	0	0	1	0	0	0	0	0	0	0	4	1	0	0	0	0	0	0	0	0	0	0	0	0	1	5	0	0	0	0	0	0	0	0
1820	1		5	1	1	1	1	1	0	0	0	0	1	0	0	0	0	0	0	0	0	0	0	0	0	3	1	0	0	0	1	0	0	0	1	0	0	0	0	0	5	0	0	0	0	0	0	0	0
1821	1		5	1	0	0	0	0	0	0	0	0	0	0	0	0	0	0	0	0	0	0	0	0	1	3	0	1	1	1	1	0	0	0	1	0	0	0	1	0	5	0	0	0	0	0	0	0	0
1822	1		5	1	0	0	0	0	0	0	0	0	0	0	0	0	0	0	0	0	0	0	0	0	1	5	0	0	1	0	1	1	0	1	0	0	0	0	0	1	5	0	0	0	0	0	0	0	0
1823	1		5	1	1	0	0	0	0	0	0	0	0	0	0	0	0	0	0	0	1	0	0	0	0	5	0	0	1	0	0	1	0	0	0	0	0	1	0	0	5	0	0	0	0	0	0	0	0
1824	1		5	0	1	0	0	0	0	0	0	0	1	1	0	0	0	0	0	0	0	0	0	0	0	1	0	0	0	0	0	0	1	0	0	0	0	0	1	0	5	0	0	0	0	0	0	0	0
1825	1		5	1	1	0	1	1	0	0	0	0	0	0	0	0	0	0	0	0	0	0	0	1	0	4	0	0	0	1	1	1	0	0	0	0	0	0	1	0	5	0	0	0	0	0	0	0	0
1826	1		5	1	1	1	1	1	0	0	0	0	0	0	0	0	0	0	0	0	0	0	0	1	0	4	1	1	1	1	1	1	0	0	0	0	0	0	0	1	5	0	0	0	0	0	0	0	0
1827	1		4	1	1	0	1	1	0	0	0	0	1	1	0	0	0	0	0	0	0	0	0	0	0	3	0	1	1	1	1	1	0	0	0	0	0	0	1	0	5	0	0	0	0	0	0	0	0
1828	1		5	1	1	0	0	0	0	0	0	0	0	0	0	0	0	0	0	0	0	0	0	1	0	5	0	1	0	0	0	0	0	0	0	0	0	0	1	0	5	0	0	0	0	0	0	0	0
1829	1		5	1	0	0	0	1	0	0	0	0	0	0	0	0	0	0	0	0	0	0	0	0	1	3	0	1	1	1	1	0	0	0	1	0	0	0	0	0	5	0	0	0	0	0	0	0	0
1830	1		4	1	0	0	0	0	0	0	1	0	0	0	0	0	0	0	0	0	0	0	0	0	0	2	0	0	0	0	1	0	0	0	1	0	0	0	0	0	5	0	0	0	0	0	1	0	0
1831	1		5	0	1	0	0	0	0	0	0	0	1	0	0	0	0	0	0	0	0	0	0	0	0	4	0	0	0	0	1	0	0	0	0	0	0	0	1	0	5	0	0	0	0	0	0	0	0
1832	1		5	0	1	0	0	0	0	0	0	0	0	0	0	0	0	0	0	0	0	0	0	0	1	5	0	0	0	1	1	0	0	0	0	0	1	0	0	0	5	0	0	0	0	0	0	0	0
1833	1		5	1	1	0	0	0	0	0	0	0	0	0	0	0	0	0	0	0	0	0	0	0	1	4	0	0	0	1	1	1	0	0	1	0	0	0	0	0	5	0	0	0	0	0	0	0	0
1834	1		3	0	1	0	0	0	0	0	0	0	1	1	0	0	0	0	0	0	0	0	0	0	0	4	0	0	0	0	0	0	0	1	1	0	0	0	0	0	4	0	0	0	1	0	0	0	0
1835	1		4	1	1	0	1	1	0	1	1	0	0	0	0	0	0	0	0	0	0	0	0	0	0	4	1	1	1	0	1	0	0	0	0	0	0	0	1	0	3	0	0	0	0	0	0	0	0
1836	1		5	1	0	0	0	1	0	0	0	0	1	0	0	0	0	0	0	0	0	0	0	0	0	5	0	1	1	1	1	1	0	0	0	0	0	0	0	1	5	0	0	0	0	0	0	0	0
1837	1		5	1	0	0	0	0	0	0	0	0	0	0	0	0	0	0	0	0	0	0	0	0	1	1	0	0	0	0	0	0	0	1	0	0	0	0	0	1	5	0	0	0	0	0	0	0	0
1838	1	4	4	1	1	1	1	1	0	0	0	0	0	1	0	0	0	0	0	0	0	0	0	0	0	4	0	1	1	1	1	0	0	0	1	0	1	0	1	0	5	0	0	0	0	0	0	0	0
1839	1		5	1	0	0	0	0	0	0	1	1	1	1	0	0	0	0	0	0	0	0	0	0	0	1	1	0	0	0	0	0	0	0	0	0	0	0	1	0	5	0	0	0	0	0	0	0	0
1840	1		5	1	1	1	1	1	0	0	0	0	0	0	0	0	0	0	0	0	0	0	0	0	1	2	0	0	0	1	1	0	0	0	1	0	1	0	1	0	5	0	0	0	0	0	0	0	0
1841	1	1	5	1	0	0	0	0	0	0	0	0	0	0	0	0	0	0	0	0	0	0	0	0	1	4	0	0	0	0	1	0	0	0	0	0	0	0	0	1	5	0	0	0	0	0	0	0	0
1842	1		5	0	1	0	0	0	0	0	0	0	1	0	0	0	0	0	0	0	0	0	0	0	0	4	0	0	0	0	0	0	0	1	0	0	0	0	1	0	5	0	0	0	0	0	0	0	0
1843	1		2	1	0	0	0	0	0	0	0	0	0	1	0	0	0	0	0	0	0	0	0	0	0	2	0	1	0	0	0	0	0	0	1	0	0	0	0	0	4	0	0	0	0	0	1	0	0
1844	1		3	1	0	1	0	0	0	1	0	0	0	0	0	0	0	0	0	0	0	0	0	0	0	3	1	0	0	1	1	1	0	0	0	0	0	0	1	0	4	0	0	0	0	0	1	0	0
1845	1		5	1	1	1	1	1	0	0	0	0	0	0	0	0	0	0	0	0	0	0	0	0	1	3	0	1	1	1	1	0	0	0	0	0	0	0	0	1	5	0	0	0	0	0	0	0	0
1846	1		5	1	0	0	0	1	0	0	0	0	0	0	0	0	0	0	0	0	0	0	0	0	1	3	1	0	0	0	1	0	0	0	0	0	1	0	1	0	5	0	0	0	0	0	0	0	0
1847	1		2	0	0	0	0	1	0	1	0	0	1	1	0	0	0	0	0	0	0	0	0	0	0	3	0	0	1	1	1	1	0	0	0	0	1	0	0	0	5	0	0	0	0	0	0	0	0
1848	1		2	0	0	0	0	0	1	0	0	0	0	0	0	0	0	0	0	0	0	0	0	0	1	1	0	1	1	1	1	0	0	0	0	0	0	0	1	0	5	0	0	0	0	0	0	0	0
1849	1		3	1	1	0	0	1	0	0	0	0	0	0	0	0	0	0	0	0	0	0	0	1	0	5	0	1	1	1	1	0	0	0	1	0	0	0	0	0	5	0	0	0	0	0	0	0	0
1850	1		3	1	0	0	0	0	0	0	0	0	0	1	0	0	0	0	0	0	0	0	0	0	0	5	0	1	1	1	1	1	0	0	0	0	0	0	0	1	5	0	0	0	0	0	0	0	0
1851	1		5	1	1	1	1	1	0	0	1	0	0	0	0	0	0	0	0	0	0	0	0	0	0	5	1	1	0	1	1	0	0	0	0	0	0	0	1	0	5	0	1	0	0	0	0	0	0
1852	1		5	1	1	0	0	1	0	0	0	0	0	0	0	1	0	0	0	0	0	0	0	0	0	5	0	0	0	1	1	1	0	0	0	0	0	0	1	0	5	0	0	0	0	0	0	0	0
1853	1	1	2	1	1	1	1	1	0	0	0	0	0	0	0	0	0	0	0	0	0	0	0	1	0	4	0	0	1	1	1	0	0	1	0	0	0	0	1	0	5	0	0	0	0	0	1	0	0
1854	1		5	1	0	0	0	1	0	0	0	0	1	0	0	0	0	0	0	0	0	0	0	0	0	4	0	0	1	0	1	1	0	0	1	0	0	0	1	0	5	0	0	0	0	0	0	0	0
1855	1		5	1	0	0	0	1	0	1	0	0	0	0	0	0	0	0	0	0	1	0	0	0	0	5	1	1	1	1	1	1	0	0	0	0	0	0	1	0	5	1	0	0	0	0	0	0	0
1856	1		5	1	1	1	1	1	0	0	0	0	1	0	0	0	0	0	0	0	0	0	0	0	0	5	0	1	1	1	1	1	0	0	1	0	0	0	0	0	5	0	0	0	0	0	0	0	0
1857	1		1	0	0	0	0	1	0	0	0	0	1	1	0	0	0	0	0	0	0	0	0	0	0	5	0	1	1	0	0	0	0	0	0	0	0	0	1	0	5	0	0	0	0	0	0	0	0
1858	1		5	1	1	0	0	0	0	0	0	0	1	1	0	0	0	0	0	0	0	0	0	0	0	5	0	1	1	1	1	0	0	0	0	0	0	0	1	0	5	0	0	0	0	0	0	0	0
1859	1		2	0	0	0	0	1	0	0	0	0	1	1	0	0	0	0	0	0	0	0	0	0	0	3	0	0	0	0	1	1	0	0	0	0	0	0	0	1	5	0	0	0	0	0	0	0	0
1860	1		5	1	1	1	1	1	0	0	1	0	0	0	0	0	0	0	0	0	1	0	0	0	0	5	1	1	1	1	1	1	0	0	0	0	0	0	1	0	5	0	0	0	0	0	0	0	0
1861	1		3	1	0	0	0	0	0	0	0	0	1	0	0	0	0	0	0	0	0	0	0	0	0	4	1	0	1	1	1	1	0	0	1	0	0	0	0	0	5	0	0	0	1	0	0	0	0
1862	1		5	1	0	0	0	1	0	0	0	0	0	0	0	0	0	0	0	1	0	0	0	0	0	5	0	0	0	0	1	1	0	1	0	0	0	0	1	0	5	0	1	0	0	0	1	0	0
1863	1		5	0	0	0	0	1	0	0	1	0	0	0	0	0	0	0	0	0	0	0	0	0	0	4	0	0	0	0	1	0	0	0	0	0	0	0	1	0	5	0	0	0	1	0	0	0	0
1864	1		4	1	0	0	0	0	0	0	0	0	0	1	0	0	0	0	0	0	0	0	0	0	0	5	0	0	0	0	1	0	0	0	0	0	0	0	1	0	5	0	0	0	0	0	0	0	0
1865	1		5	0	1	0	0	0	0	0	0	0	0	0	0	0	0	0	0	0	0	0	1	0	0	4	1	0	0	0	0	0	0	0	0	0	0	0	1	0	5	1	0	0	0	0	0	0	0
1866	1		5	1	1	1	0	1	0	0	0	0	0	1	0	0	0	0	0	0	0	0	0	0	0	5	0	0	0	0	1	1	0	0	0	0	0	0	1	0	5	0	0	0	0	0	1	0	0
1867	1	1	5	1	1	1	1	1	0	0	1	0	0	0	0	0	0	0	0	0	0	0	0	0	0	3	0	1	0	1	1	0	0	0	1	0	1	0	1	0	5	0	0	1	0	0	0	0	0
1868	1		5	1	1	1	1	1	0	0	0	0	1	0	0	0	0	0	0	0	0	0	0	0	0	4	0	0	0	1	1	0	0	0	1	0	0	0	0	0	5	0	0	0	0	0	0	0	0
1869	1		5	1	1	1	1	1	0	0	0	0	1	0	0	0	0	0	0	0	0	0	0	0	0	3	0	0	0	0	1	0	0	0	0	0	1	0	0	0	4	0	0	0	1	0	1	0	0
1870	1		5	1	0	1	1	1	0	0	1	0	0	0	0	0	0	0	0	0	0	0	0	0	0	4	1	0	0	1	1	0	0	0	0	0	1	0	1	0	5	0	0	1	0	0	0	0	0
1871	1		5	1	0	0	0	0	0	0	0	0	0	1	0	0	0	0	0	0	0	0	0	0	0	5	0	0	0	1	1	0	0	0	1	0	0	0	1	0	5	0	0	0	0	0	0	0	0
1872	1		5	0	1	0	0	0	0	0	0	0	0	0	0	1	0	0	0	0	0	0	0	0	0	5	0	0	0	1	1	1	0	0	0	0	0	0	0	1	5	0	0	0	0	0	0	0	0
1873	1		5	1	1	1	1	1	0	0	0	0	0	0	0	0	0	0	0	0	0	0	0	0	1	4	1	0	0	0	1	1	0	0	0	0	1	1	0	0	5	0	0	0	0	0	0	0	0
1874	1	1	3	1	0	0	0	0	0	0	0	0	0	0	0	0	0	0	0	0	0	0	0	1	0	3	0	0	0	0	1	0	0	0	0	0	1	0	0	0	5	0	0	0	0	0	0	0	0
1875	1		5	1	1	1	1	1	0	0	0	0	0	0	1	0	0	0	0	0	0	0	0	0	0	4	0	1	1	1	1	1	0	0	1	0	0	0	0	0	5	0	0	1	0	0	0	0	0
1876	1		5	1	1	1	1	0	0	0	0	0	0	0	0	0	0	0	0	0	0	0	0	0	1	4	0	0	0	0	1	0	0	0	0	0	0	0	0	1	5	0	0	0	0	0	0	0	0
1877	1		1	0	0	0	0	1	0	0	0	0	0	0	1	0	0	0	0	0	0	0	0	0	0	3	1	0	0	0	1	0	0	0	1	0	0	0	0	0	5	0	0	0	0	0	0	0	0
1878	1		2	0	1	0	0	0	0	0	0	0	1	1	0	0	0	0	0	0	0	0	0	0	0	4	1	0	0	1	0	0	0	0	1	0	0	0	0	0	5	0	1	0	0	0	0	0	0
1879	1		4	1	1	0	0	1	0	0	0	0	0	1	0	0	0	0	0	0	0	0	0	0	0	4	0	0	0	1	1	0	0	0	0	0	0	0	1	0	5	0	0	0	0	0	0	0	0
1880	1		5	1	1	0	0	0	0	0	0	0	0	0	0	0	0	0	0	0	0	0	0	1	0	4	0	0	0	1	0	1	0	0	0	0	0	0	1	0	5	0	0	0	0	0	0	0	0
1881	1		5	1	0	0	0	0	0	0	0	0	0	0	0	1	0	0	0	0	0	0	0	0	0	5	0	0	0	0	1	0	0	0	0	0	0	0	1	0	5	0	1	0	1	0	0	0	0
1882	1		4	1	1	1	1	1	0	0	0	0	1	1	0	0	0	0	0	0	0	0	0	0	0	3	0	0	0	1	1	1	0	0	1	0	1	0	0	0	3	0	0	0	1	0	0	0	0
1883	1		3	0	1	1	0	0	0	0	0	0	0	0	1	0	0	0	0	0	0	0	0	0	0	2	0	0	0	1	0	0	0	0	1	0	0	0	0	0	2	0	1	0	1	0	1	0	1
1884	1	1	3	1	1	1	1	1	0	0	0	0	1	1	0	0	0	0	0	0	0	0	0	0	0	3	0	1	1	1	1	1	0	0	1	0	0	0	1	0	5	0	0	0	0	0	0	0	0
1885	1		5	0	1	0	0	0	0	0	1	0	0	0	0	0	0	0	0	0	0	0	0	0	0	3	1	0	0	0	0	0	0	0	0	0	0	0	1	0	5	0	0	0	0	0	0	0	0
1886	1		5	1	1	1	1	1	0	0	0	0	1	1	0	0	0	0	0	0	0	0	0	0	0	2	1	0	0	0	1	1	0	0	1	0	0	0	0	0	5	0	0	0	0	0	0	0	0
1887	1		4	1	1	1	1	1	0	0	0	0	1	1	0	0	0	0	0	0	0	0	0	0	0	4	1	1	1	1	1	0	0	0	0	0	0	0	1	1	5	0	0	0	0	0	0	0	0
1888	1		3	0	1	0	0	0	0	0	0	0	1	0	0	0	0	0	0	0	0	0	0	0	0	4	0	0	0	0	1	0	0	0	0	0	0	0	1	0	5	0	0	0	0	0	0	0	0
1889	1		5	1	1	1	1	0	0	0	0	0	0	0	0	0	0	0	0	0	0	0	0	1	0	5	0	0	1	1	1	1	0	0	0	0	0	0	1	0	5	0	0	0	1	0	0	0	0
1890	1		3	1	0	0	0	0	0	0	0	0	1	0	0	0	0	0	0	0	0	0	0	0	0	4	1	0	0	0	0	0	0	0	0	0	0	0	1	0	5	0	0	0	0	0	0	0	0
1891	1		3	1	0	0	0	0	0	0	0	0	1	1	0	0	0	0	0	0	0	0	0	0	0	5	1	1	1	1	1	1	0	0	0	0	0	0	1	0	5	0	0	0	1	0	0	0	1
1892	1		5	1	1	0	1	1	0	0	0	0	0	1	0	0	0	0	0	0	0	0	0	0	0	5	0	0	1	1	1	0	0	0	0	0	0	0	1	0	5	0	0	0	0	0	0	0	0
1893	1		2	1	0	0	0	0	0	0	0	0	1	1	0	0	0	0	0	0	0	0	0	0	0	2	0	1	1	1	1	0	0	0	0	0	1	0	0	0	5	1	0	0	0	0	0	0	0
1894	1		5	1	0	0	0	0	0	0	0	0	0	0	0	0	1	0	0	0	0	0	0	0	0	1	0	0	0	0	0	0	1	0	0	1	0	0	0	0	1	1	0	0	1	0	1	0	1
1895	1		3	0	0	0	0	1	0	0	0	0	0	0	0	0	0	0	0	0	0	0	0	0	1	5	0	0	0	0	0	0	0	1	0	0	0	0	0	1	5	0	0	0	0	0	0	0	0
1896	1		5	1	1	1	1	1	0	0	0	0	0	0	0	0	0	0	0	0	0	0	1	0	0	5	0	0	0	1	1	1	0	0	0	0	1	0	0	0	5	0	0	1	0	0	0	0	0
1897	1		2	1	1	1	0	0	0	0	0	0	0	0	0	0	0	0	0	0	0	0	0	0	1	3	0	1	1	1	1	1	0	0	0	0	0	0	1	0	5	0	0	0	0	0	0	0	0
1898	1		5	1	1	0	0	1	0	0	0	0	0	0	0	0	0	0	0	0	0	0	0	0	1	5	0	0	0	0	1	0	0	1	0	0	0	0	0	1	2	0	1	0	1	0	0	0	0
1899	1		5	1	1	0	0	1	0	0	0	0	0	0	0	0	0	0	0	0	0	0	0	1	0	5	0	0	0	0	1	0	0	0	0	0	0	0	1	0	5	0	0	0	0	0	0	0	0
1900	1		4	0	1	0	0	0	0	0	0	0	0	1	0	0	0	0	0	0	0	0	0	0	0	2	0	0	0	1	0	0	0	0	0	0	1	0	0	0	5	0	0	0	0	0	0	0	0
1901	1	1	5	1	1	0	1	1	0	0	0	0	0	0	0	0	0	0	0	0	0	0	0	1	0	4	0	0	0	0	1	0	0	0	0	0	1	0	1	0	5	0	0	0	0	0	0	0	0
1902	1		3	1	0	0	0	0	0	1	0	0	0	0	0	0	0	0	0	0	0	0	0	0	0	5	1	1	1	1	1	1	0	0	0	0	0	0	1	0	5	0	0	0	0	0	0	1	0
1903	1		5	0	1	0	0	0	0	0	0	0	0	0	0	0	0	0	0	0	0	0	0	0	1	3	1	0	0	0	0	0	0	0	0	0	0	0	1	0	5	0	0	0	0	0	0	0	0
1904	1		5	1	1	1	1	1	0	0	0	0	0	0	0	0	0	0	0	0	0	0	0	0	1	5	0	1	1	1	1	1	0	0	0	0	0	0	0	1	5	0	0	0	0	0	0	0	0
1905	1		5	0	1	0	0	0	0	0	0	0	0	0	0	0	0	0	0	0	1	0	0	0	0	1	0	0	0	0	1	0	0	0	1	0	0	0	0	0	3	0	0	0	1	0	0	0	0
1906	1	4	4	0	0	0	0	1	0	0	0	0	0	0	0	0	0	0	0	0	0	0	0	1	0	4	0	1	1	1	1	1	0	0	1	0	0	0	0	0	5	0	0	0	0	0	0	0	0
1907	1		5	1	1	1	1	1	0	0	1	0	0	0	0	0	0	0	0	0	0	0	0	0	0	5	0	1	1	1	1	1	0	0	0	0	0	0	1	0	5	0	0	0	0	0	1	0	0
1908	1		3	1	0	0	0	0	0	0	1	0	0	0	0	0	0	0	0	0	0	0	0	0	0	2	0	0	1	0	0	0	0	0	0	0	1	0	1	0	2	0	1	0	1	0	0	0	1
1909	1		4	1	1	0	0	1	0	0	0	0	1	0	0	0	0	0	0	0	0	0	0	0	0	4	0	0	1	0	1	0	0	0	0	0	0	0	1	0	5	0	0	0	0	0	1	0	0
1910	1		3	0	0	0	0	1	0	0	0	0	1	0	0	0	0	0	0	0	0	0	0	0	0	4	0	0	0	1	1	0	0	0	1	0	0	0	1	0	5	0	0	0	0	0	0	0	0
1911	1		3	0	0	0	0	1	0	0	0	0	0	0	0	0	0	0	0	0	1	0	0	0	1	4	0	1	0	0	0	0	0	0	0	0	0	0	1	0	4	0	0	0	0	0	1	0	0
1912	1		5	1	1	1	1	0	0	0	0	0	0	0	0	0	0	0	0	0	0	0	0	1	0	4	1	0	1	0	0	0	0	0	0	0	0	0	1	0	5	0	0	0	0	0	0	0	0
1913	1		4	1	1	0	1	0	0	0	0	0	0	0	0	0	0	0	0	0	0	0	0	1	0	3	0	0	0	0	1	0	0	0	0	0	0	0	1	0	5	0	0	0	0	0	0	0	0
1914	1		4	0	0	0	1	0	0	0	0	0	0	1	0	0	0	0	0	0	0	0	0	0	0	4	1	0	0	0	1	0	0	0	1	0	0	0	0	0	4	0	0	0	0	0	1	0	0
1915	1	1	2	0	1	1	1	1	0	0	0	0	1	0	0	0	0	0	0	0	0	0	0	0	0	1	0	0	1	1	1	0	0	0	1	0	1	0	1	0	5	0	0	1	0	0	0	0	0
1916	1		5	0	1	0	0	0	0	0	0	0	1	0	0	0	0	0	0	0	0	0	0	0	0	5	0	0	0	0	1	0	0	0	0	0	0	0	0	1	5	0	0	0	0	0	0	0	0
1917	1		5	1	0	0	0	0	0	1	0	0	0	0	0	0	0	0	0	0	0	0	0	0	0	3	1	0	0	0	0	0	0	0	1	0	0	0	0	0	5	0	0	0	0	0	0	0	0
1918	1		2	1	0	0	0	0	0	0	0	0	1	0	0	0	0	0	0	0	0	0	0	0	0	4	0	0	0	1	1	1	0	0	0	0	0	0	0	1	5	0	0	0	0	0	0	0	0
1919	1		3	1	1	0	0	0	0	0	0	0	0	0	0	0	0	0	0	0	0	0	0	1	0	3	0	0	0	1	1	0	0	0	0	0	0	0	1	0	5	0	0	0	0	0	0	0	0
1920	1		5	1	1	1	1	1	0	0	0	0	1	0	0	0	0	0	0	0	0	0	0	0	0	2	0	0	0	0	1	0	0	0	0	0	1	0	0	0	5	0	0	0	0	0	0	0	0
1921	1		5	1	1	1	0	0	0	1	1	0	0	0	0	0	0	0	0	0	0	0	0	0	0	4	0	0	1	1	1	1	0	0	1	0	0	0	0	0	5	0	1	1	1	0	1	0	0
1922	1		2	1	1	1	1	1	0	0	0	0	0	1	1	0	1	0	0	0	1	1	1	0	0	2	0	0	0	0	1	0	1	0	0	1	1	0	0	1	4	1	0	0	1	0	1	0	0
1923	1		4	1	1	1	1	1	0	0	0	0	0	0	0	0	0	0	0	0	0	0	0	0	1	5	1	1	1	1	1	1	0	0	0	0	0	0	0	1	5	0	0	0	0	0	0	0	0
1924	1		3	0	1	0	0	0	0	0	0	0	0	0	1	0	0	0	0	0	0	0	0	0	0	1	0	0	0	0	1	0	0	0	0	1	0	0	0	0	4	1	0	0	0	0	0	0	0
1925	1	4	4	1	1	1	1	0	1	0	0	0	0	0	0	0	0	0	0	0	0	0	0	0	1	5	0	0	0	0	0	1	0	0	0	0	0	0	0	1	5	0	0	0	0	0	0	0	0
1926	1		5	1	1	0	0	1	0	0	0	0	0	0	0	0	0	0	0	0	0	0	0	0	1	1	0	0	0	0	0	0	1	0	1	0	1	0	1	0	5	0	0	0	0	0	0	0	0
1927	1		2	0	1	0	0	0	0	0	0	0	1	1	0	0	0	0	0	0	1	0	0	0	0	3	1	0	0	0	0	0	0	0	0	0	0	0	0	1	5	0	0	0	0	0	0	0	0
1928	1		5	1	1	1	1	1	0	1	0	0	0	0	0	0	0	0	0	0	0	0	0	0	0	1	1	1	1	1	1	1	0	0	1	0	0	0	0	0	5	0	1	0	0	0	0	0	0
1929	1		5	1	1	0	0	0	0	0	0	0	0	0	0	0	0	0	0	0	0	0	0	0	1	4	0	0	1	0	1	0	0	0	0	0	0	0	1	0	5	0	0	0	0	0	0	0	0
1930	1		5	1	1	1	1	1	0	0	1	0	0	0	0	0	0	0	0	0	0	0	0	0	0	2	0	1	1	1	1	0	0	0	1	0	0	0	0	0	5	0	0	0	0	0	0	0	0
1931	1		5	1	1	1	1	1	0	0	0	0	1	0	0	0	0	0	0	0	0	0	0	0	0	5	1	1	1	1	1	1	0	0	0	0	0	0	1	0	5	0	0	0	0	0	0	0	0
1932	1		2	0	0	1	0	0	0	0	0	0	0	0	1	0	0	0	0	0	0	0	0	0	0	1	0	0	0	0	0	1	0	0	0	0	0	0	1	0	3	0	0	0	0	0	0	1	0
1933	1		5	1	1	1	1	1	0	0	0	0	1	0	0	0	0	0	0	0	0	0	0	0	0	5	1	0	0	1	1	1	0	0	0	0	0	0	0	1	5	0	0	0	0	0	0	0	0
1934	1		3	0	1	0	0	0	0	0	0	0	1	1	0	0	0	0	0	0	1	0	0	0	0	5	1	1	1	1	1	0	0	0	0	0	0	0	1	0	5	0	0	0	0	0	0	0	0
1935	1	1	3	0	0	0	0	1	0	0	0	0	0	1	0	0	0	0	0	0	0	0	0	0	0	4	0	0	0	0	1	0	0	0	0	0	1	0	0	0	5	0	0	0	0	0	0	0	0
1936	1	1	2	0	0	1	0	1	0	0	0	0	1	1	0	0	0	0	0	0	0	0	0	0	0	4	0	0	0	0	1	0	0	1	0	0	0	0	0	1	5	0	0	0	0	0	0	0	0
1937	1	1	4	0	0	0	0	1	0	1	0	0	0	0	0	0	0	0	0	0	0	0	0	0	0	4	0	0	1	0	0	0	0	0	0	0	0	0	1	0	5	0	0	0	1	0	0	0	0
1938	1		4	1	1	1	1	1	0	0	0	0	1	1	0	0	0	0	0	0	0	0	0	0	0	4	0	1	1	1	1	0	0	0	0	0	0	0	1	0	5	0	0	0	0	0	1	0	0
1939	1		5	1	1	1	1	1	0	0	1	0	0	0	0	0	0	0	0	0	0	0	0	0	0	4	0	1	0	1	1	1	0	0	0	0	0	0	0	1	5	0	0	0	0	0	0	0	0
[truncated: 2 more columns]
